# Supplementary material for: Mechanisms Underlying the Regulation of HP1γ by the NGF-PKA Signaling Pathway
Source: Sci Rep. 2018 Oct 10;8:15077. doi: 10.1038/s41598-018-33475-y (PMC6180112; doi:10.1038/s41598-018-33475-y)
Supplement: Supplementary file 2 — Supplementary Data File 1 [file 41598_2018_33475_MOESM2_ESM.xlsx]

## Sheet: Extended source
Supplementary Data File 1 for Seo et al - Expression Analysis Dataset (Full)
Column #	Transcript ID	gene_assignment	GO_biological_process	GO_cellular_component	GO_molecular_function	GO_biological_process	GO_cellular_component	GO_molecular_function	Gene Symbol	RefSeq	p-value(Group)	p-value(HP1g vs. EV)	Ratio(HP1g vs. EV)	Fold-Change(HP1g vs. EV)	Fold-Change(HP1g vs. EV) (Description)	p-value(S83A vs. EV)	Ratio(S83A vs. EV)	Fold-Change(S83A vs. EV)	Fold-Change(S83A vs. EV) (Description)	p-value(S83D vs. EV)	Ratio(S83D vs. EV)	Fold-Change(S83D vs. EV)	Fold-Change(S83D vs. EV) (Description)	p-value(S83A vs. HP1g)	Ratio(S83A vs. HP1g)	Fold-Change(S83A vs. HP1g)	Fold-Change(S83A vs. HP1g) (Description)	p-value(S83D vs. HP1g)	Ratio(S83D vs. HP1g)	Fold-Change(S83D vs. HP1g)	Fold-Change(S83D vs. HP1g) (Description)	F(Group)	SS(Group)	SS(Error)	F(Error)
31342	17711277	NM_001135838 // March1 // membrane-associated ring finger (C3HC4) 1 // 16p14-p13 // 361	NM_001135838 // GO:0000209 // protein polyubiquitination // inferred from electronic an	NM_001135838 // GO:0005764 // lysosome // inferred from electronic annotation /// NM_0	NM_001135838 // GO:0004842 // ubiquitin-protein ligase activity // inferred from electr	NM_001135838 // GO:0000209 // protein polyubiquitination // inferred from electronic an	NM_001135838 // GO:0005764 // lysosome // inferred from electronic annotation /// NM_0	NM_001135838 // GO:0004842 // ubiquitin-protein ligase activity // inferred from electr	2013-03-01	NM_001135838	0.903569	0.765115	0.984527	-1.01572	HP1g down vs EV	0.690438	1.02105	1.02105	S83A up vs EV	0.864194	1.00895	1.00895	S83D up vs EV	0.490763	1.0371	1.0371	S83A up vs HP1g	0.640161	1.02481	1.02481	S83D up vs HP1g	0.185119	0.00441161	0.0635499	1
14085	17687364	NM_001100811 // Marc1 // mitochondrial amidoxime reducing component 1 // 13q26 // 69074	NM_001100811 // GO:0042126 // nitrate metabolic process // not recorded /// NM_0011008	NM_001100811 // GO:0005739 // mitochondrion // not recorded /// NM_001100811 // GO:000	NM_001100811 // GO:0008940 // nitrate reductase activity // not recorded /// NM_001100	NM_001100811 // GO:0042126 // nitrate metabolic process // not recorded /// NM_0011008	NM_001100811 // GO:0005739 // mitochondrion // not recorded /// NM_001100811 // GO:000	NM_001100811 // GO:0008940 // nitrate reductase activity // not recorded /// NM_001100	2013-03-01	NM_001100811	0.673716	0.2928	1.07809	1.07809	HP1g up vs EV	0.489927	1.0495	1.0495	S83A up vs EV	0.321685	1.07308	1.07308	S83D up vs EV	0.697912	0.973487	-1.02724	S83A down vs HP1g	0.946125	0.995355	-1.00467	S83D down vs HP1g	0.530794	0.0221663	0.111362	1
16676	17834418	NM_001034108 // March2 // membrane-associated ring finger (C3HC4) 2 // 7q12 // 362849 /	NM_001034108 // GO:0006897 // endocytosis // inferred from electronic annotation /// N	NM_001034108 // GO:0005765 // lysosomal membrane // inferred from electronic annotation	NM_001034108 // GO:0004842 // ubiquitin-protein ligase activity // not recorded /// NM	NM_001034108 // GO:0006897 // endocytosis // inferred from electronic annotation /// N	NM_001034108 // GO:0005765 // lysosomal membrane // inferred from electronic annotation	NM_001034108 // GO:0004842 // ubiquitin-protein ligase activity // not recorded /// NM	2013-03-02	NM_001034108	0.0924809	0.660771	1.0156	1.0156	HP1g up vs EV	0.0317947	1.09222	1.09222	S83A up vs EV	0.971608	1.00125	1.00125	S83D up vs EV	0.0646973	1.07544	1.07544	S83A up vs HP1g	0.686306	0.985868	-1.01433	S83D down vs HP1g	3.04346	0.032905	0.0288312	1
14106	17687373	NM_134410 // Marc2 // mitochondrial amidoxime reducing component 2 // 13q26 // 171451 /	NM_134410 // GO:0042126 // nitrate metabolic process // not recorded /// NM_134410 //	NM_134410 // GO:0005739 // mitochondrion // not recorded /// NM_134410 // GO:0005739 /	NM_134410 // GO:0008940 // nitrate reductase activity // not recorded /// NM_134410 //	NM_134410 // GO:0042126 // nitrate metabolic process // not recorded /// NM_134410 //	NM_134410 // GO:0005739 // mitochondrion // not recorded /// NM_134410 // GO:0005739 /	NM_134410 // GO:0008940 // nitrate reductase activity // not recorded /// NM_134410 //	2013-03-02	NM_134410	0.816294	0.494888	0.948893	-1.05386	HP1g down vs EV	0.88755	0.989348	-1.01077	S83A down vs EV	0.457475	0.944339	-1.05894	S83D down vs EV	0.584897	1.04263	1.04263	S83A up vs HP1g	0.949328	0.995201	-1.00482	S83D down vs HP1g	0.312188	0.0157363	0.134417	1
14919	17687817	NM_134410 // Marc2 // mitochondrial amidoxime reducing component 2 // 13q26 // 171451 /	NM_134410 // GO:0042126 // nitrate metabolic process // not recorded /// NM_134410 //	NM_134410 // GO:0005739 // mitochondrion // not recorded /// NM_134410 // GO:0005739 /	NM_134410 // GO:0008940 // nitrate reductase activity // not recorded /// NM_134410 //	NM_134410 // GO:0042126 // nitrate metabolic process // not recorded /// NM_134410 //	NM_134410 // GO:0005739 // mitochondrion // not recorded /// NM_134410 // GO:0005739 /	NM_134410 // GO:0008940 // nitrate reductase activity // not recorded /// NM_134410 //	2013-03-02	NM_134410	0.0274279	0.853413	0.994144	-1.00589	HP1g down vs EV	0.819515	1.00728	1.00728	S83A up vs EV	0.0126535	0.906266	-1.10343	S83D down vs EV	0.6809	1.01322	1.01322	S83A up vs HP1g	0.0168905	0.911605	-1.09697	S83D down vs HP1g	5.22201	0.0463312	0.0236594	1
19475	17726340	NM_001007759 // March3 // membrane-associated ring finger (C3HC4) 3 // 18q12.1 // 36487	NM_001007759 // GO:0006897 // endocytosis // inferred from electronic annotation /// N	NM_001007759 // GO:0005764 // lysosome // not recorded /// NM_001007759 // GO:0005764	NM_001007759 // GO:0008270 // zinc ion binding // inferred from electronic annotation	NM_001007759 // GO:0006897 // endocytosis // inferred from electronic annotation /// N	NM_001007759 // GO:0005764 // lysosome // not recorded /// NM_001007759 // GO:0005764	NM_001007759 // GO:0008270 // zinc ion binding // inferred from electronic annotation	2013-03-03	NM_001007759	0.0696568	0.041866	0.92222	-1.08434	HP1g down vs EV	0.0219011	0.909423	-1.0996	S83A down vs EV	0.396786	0.970487	-1.03041	S83D down vs EV	0.687228	0.986124	-1.01407	S83A down vs HP1g	0.165891	1.05234	1.05234	S83D up vs HP1g	3.49624	0.0366673	0.027967	1
24140	17865367	XM_001074008 // March4 // membrane-associated ring finger (C3HC4) 4 // 9q33 // 367295 /	XM_001074008 // GO:0016567 // protein ubiquitination // not recorded /// ENSRNOT000000	XM_001074008 // GO:0005795 // Golgi stack // inferred from electronic annotation /// X	XM_001074008 // GO:0004842 // ubiquitin-protein ligase activity // inferred from electr	XM_001074008 // GO:0016567 // protein ubiquitination // not recorded /// ENSRNOT000000	XM_001074008 // GO:0005795 // Golgi stack // inferred from electronic annotation /// X	XM_001074008 // GO:0004842 // ubiquitin-protein ligase activity // inferred from electr	2013-03-04	XM_001074008	0.00014182	4.01486e-05	1.15334	1.15334	HP1g up vs EV	0.0895762	1.03462	1.03462	S83A up vs EV	0.00028594	1.11373	1.11373	S83D up vs EV	0.000270186	0.897068	-1.11474	S83A down vs HP1g	0.082704	0.965657	-1.03556	S83D down vs HP1g	27.6616	0.0804875	0.00775926	1
30288	17625293	NM_001106372 // March5 // membrane-associated ring finger (C3HC4) 5 // 1q53 // 294079 /	NM_001106372 // GO:0000209 // protein polyubiquitination // inferred from electronic an	NM_001106372 // GO:0005741 // mitochondrial outer membrane // inferred from electronic	NM_001106372 // GO:0004842 // ubiquitin-protein ligase activity // inferred from electr	NM_001106372 // GO:0000209 // protein polyubiquitination // inferred from electronic an	NM_001106372 // GO:0005741 // mitochondrial outer membrane // inferred from electronic	NM_001106372 // GO:0004842 // ubiquitin-protein ligase activity // inferred from electr	2013-03-05	NM_001106372	0.132925	1	1	1	No change between HP1g and EV	0.361008	0.98053	-1.01986	S83A down vs EV	0.0454687	0.9531	-1.04921	S83D down vs EV	0.361008	0.98053	-1.01986	S83A down vs HP1g	0.0454687	0.9531	-1.04921	S83D down vs HP1g	2.50597	0.00966739	0.0102873	1
12029	17746150	ENSRNOT00000014938 // March6 // membrane-associated ring finger (C3HC4) 6 // 2q22 // 29	ENSRNOT00000014938 // GO:0016567 // protein ubiquitination // not recorded /// ENSRNOT	ENSRNOT00000014938 // GO:0030176 // integral to endoplasmic reticulum membrane // not r	ENSRNOT00000014938 // GO:0004842 // ubiquitin-protein ligase activity // not recorded	ENSRNOT00000014938 // GO:0016567 // protein ubiquitination // not recorded /// ENSRNOT	ENSRNOT00000014938 // GO:0030176 // integral to endoplasmic reticulum membrane // not r	ENSRNOT00000014938 // GO:0004842 // ubiquitin-protein ligase activity // not recorded	2013-03-06	ENSRNOT00000014938	0.0399263	0.900989	1.00261	1.00261	HP1g up vs EV	0.0163733	0.940305	-1.06349	S83A down vs EV	0.139905	0.967232	-1.03388	S83D down vs EV	0.0134791	0.937853	-1.06627	S83A down vs HP1g	0.115188	0.96471	-1.03658	S83D down vs HP1g	4.47965	0.0173433	0.0103242	1
33150	17762373	NM_001012087 // March7 // membrane-associated ring finger (C3HC4) 7 // 3q21 // 311059 /	NM_001012087 // GO:0016567 // protein ubiquitination // inferred from electronic annota	---	NM_001012087 // GO:0008270 // zinc ion binding // inferred from electronic annotation	NM_001012087 // GO:0016567 // protein ubiquitination // inferred from electronic annota	---	NM_001012087 // GO:0008270 // zinc ion binding // inferred from electronic annotation	2013-03-07	NM_001012087	0.194751	0.897648	0.994976	-1.00505	HP1g down vs EV	0.598951	0.979443	-1.02099	S83A down vs EV	0.125482	1.06705	1.06705	S83D up vs EV	0.68922	0.984389	-1.01586	S83A down vs HP1g	0.10248	1.07244	1.07244	S83D up vs HP1g	1.98587	0.0267682	0.0359448	1
32502	17786426	NM_001107882 // March8 // membrane-associated ring finger (C3HC4) 8 // 4q42 // 312656 /	NM_001107882 // GO:0000209 // protein polyubiquitination // inferred from electronic an	NM_001107882 // GO:0005764 // lysosome // inferred from electronic annotation /// NM_0	NM_001107882 // GO:0004842 // ubiquitin-protein ligase activity // inferred from electr	NM_001107882 // GO:0000209 // protein polyubiquitination // inferred from electronic an	NM_001107882 // GO:0005764 // lysosome // inferred from electronic annotation /// NM_0	NM_001107882 // GO:0004842 // ubiquitin-protein ligase activity // inferred from electr	2013-03-08	NM_001107882	0.203819	0.431031	0.984684	-1.01555	HP1g down vs EV	0.445105	1.01506	1.01506	S83A up vs EV	0.185139	0.973374	-1.02735	S83D down vs EV	0.141253	1.03085	1.03085	S83A up vs HP1g	0.552087	0.988514	-1.01162	S83D down vs HP1g	1.92675	0.00625206	0.008653	1
33068	17736803	NM_001101828 // March11 // membrane-associated ring finger (C3HC4) 11 // 2q22 // 499558	NM_001101828 // GO:0016567 // protein ubiquitination // inferred from electronic annota	NM_001101828 // GO:0016021 // integral to membrane // inferred from electronic annotati	NM_001101828 // GO:0008270 // zinc ion binding // inferred from electronic annotation	NM_001101828 // GO:0016567 // protein ubiquitination // inferred from electronic annota	NM_001101828 // GO:0016021 // integral to membrane // inferred from electronic annotati	NM_001101828 // GO:0008270 // zinc ion binding // inferred from electronic annotation	2013-03-11	NM_001101828	0.0091787	0.0017381	0.781553	-1.2795	HP1g down vs EV	0.0164444	0.850618	-1.17562	S83A down vs EV	0.164298	0.921366	-1.08534	S83D down vs EV	0.152075	1.08837	1.08837	S83A up vs HP1g	0.0151954	1.17889	1.17889	S83D up vs HP1g	7.8207	0.2096	0.0714686	1
14076	17637412	NM_001012460 // Sept1 // septin 1 // 1q36 // 293507 /// ENSRNOT00000055012 // Sept1 //	NM_001012460 // GO:0007049 // cell cycle // inferred from electronic annotation /// NM	NM_001012460 // GO:0005815 // microtubule organizing center // inferred from electronic	NM_001012460 // GO:0005525 // GTP binding // inferred from electronic annotation /// E	NM_001012460 // GO:0007049 // cell cycle // inferred from electronic annotation /// NM	NM_001012460 // GO:0005815 // microtubule organizing center // inferred from electronic	NM_001012460 // GO:0005525 // GTP binding // inferred from electronic annotation /// E	2013-09-01	NM_001012460	0.83732	0.445098	1.03913	1.03913	HP1g up vs EV	0.80462	1.0123	1.0123	S83A up vs EV	0.988633	1.0007	1.0007	S83D up vs EV	0.599025	0.97418	-1.0265	S83A down vs HP1g	0.453166	0.963024	-1.0384	S83D down vs HP1g	0.281674	0.00602457	0.0570358	1
19657	17861820	NM_057148 // Sept2 // septin 2 // 9q36 // 117515 /// ENSRNOT00000024261 // Sept2 // sep	NM_057148 // GO:0002036 // regulation of L-glutamate transport // inferred from electro	NM_057148 // GO:0000145 // exocyst // inferred from direct assay /// NM_057148 // GO:0	NM_057148 // GO:0003924 // GTPase activity // traceable author statement /// NM_057148	NM_057148 // GO:0002036 // regulation of L-glutamate transport // inferred from electro	NM_057148 // GO:0000145 // exocyst // inferred from direct assay /// NM_057148 // GO:0	NM_057148 // GO:0003924 // GTPase activity // traceable author statement /// NM_057148	2013-09-02	NM_057148	0.295395	0.813353	1.00696	1.00696	HP1g up vs EV	0.368348	0.973284	-1.02745	S83A down vs EV	0.291935	1.03257	1.03257	S83D up vs EV	0.265449	0.966561	-1.0346	S83A down vs HP1g	0.402397	1.02543	1.02543	S83D up vs HP1g	1.46485	0.0110702	0.0201526	1
25740	17866679	NM_057148 // Sept2 // septin 2 // 9q36 // 117515 /// ENSRNOT00000024261 // Sept2 // sep	NM_057148 // GO:0002036 // regulation of L-glutamate transport // inferred from electro	NM_057148 // GO:0000145 // exocyst // inferred from direct assay /// NM_057148 // GO:0	NM_057148 // GO:0003924 // GTPase activity // traceable author statement /// NM_057148	NM_057148 // GO:0002036 // regulation of L-glutamate transport // inferred from electro	NM_057148 // GO:0000145 // exocyst // inferred from direct assay /// NM_057148 // GO:0	NM_057148 // GO:0003924 // GTPase activity // traceable author statement /// NM_057148	2013-09-02	NM_057148	0.957376	0.682249	0.95725	-1.04466	HP1g down vs EV	0.733673	0.9644	-1.03691	S83A down vs EV	0.994807	0.999309	-1.00069	S83D down vs EV	0.944106	1.00747	1.00747	S83A up vs HP1g	0.686953	1.04394	1.04394	S83D up vs HP1g	0.100663	0.00997841	0.264338	1
11280	17831126	ENSRNOT00000010491 // Sept3 // septin 3 // 7q34 // 56003 /// NM_019375 // Sept3 // sept	ENSRNOT00000010491 // GO:0007049 // cell cycle // inferred from electronic annotation	ENSRNOT00000010491 // GO:0005829 // cytosol // inferred from direct assay /// ENSRNOT0	ENSRNOT00000010491 // GO:0005525 // GTP binding // inferred from direct assay /// ENSR	ENSRNOT00000010491 // GO:0007049 // cell cycle // inferred from electronic annotation	ENSRNOT00000010491 // GO:0005829 // cytosol // inferred from direct assay /// ENSRNOT0	ENSRNOT00000010491 // GO:0005525 // GTP binding // inferred from direct assay /// ENSR	2013-09-03	ENSRNOT00000010491	0.870435	0.729745	1.00989	1.00989	HP1g up vs EV	0.663945	0.987669	-1.01248	S83A down vs EV	0.89192	1.00387	1.00387	S83D up vs EV	0.442	0.977996	-1.0225	S83A down vs HP1g	0.833231	0.994034	-1.006	S83D down vs HP1g	0.233714	0.0016565	0.0189006	1
30867	17649964	NM_001011893 // Sept4 // septin 4 // 10q26 // 287606 /// ENSRNOT00000055760 // Sept4 //	NM_001011893 // GO:0007286 // spermatid development // not recorded /// NM_001011893 /	NM_001011893 // GO:0005634 // nucleus // not recorded /// NM_001011893 // GO:0005730 /	---	NM_001011893 // GO:0007286 // spermatid development // not recorded /// NM_001011893 /	NM_001011893 // GO:0005634 // nucleus // not recorded /// NM_001011893 // GO:0005730 /	---	2013-09-04	NM_001011893	0.386077	0.840999	1.01307	1.01307	HP1g up vs EV	0.175307	1.09765	1.09765	S83A up vs EV	0.852659	0.988053	-1.01209	S83D down vs EV	0.236466	1.08349	1.08349	S83A up vs HP1g	0.700284	0.975306	-1.02532	S83D down vs HP1g	1.15119	0.0423291	0.0980532	1
20187	17666944	NM_053931 // Sept5 // septin 5 // 11q23 // 116728 /// ENSRNOT00000041168 // Sept5 // se	NM_053931 // GO:0007049 // cell cycle // inferred from electronic annotation /// NM_05	NM_053931 // GO:0001725 // stress fiber // inferred from direct assay /// NM_053931 //	NM_053931 // GO:0005515 // protein binding // inferred from physical interaction /// N	NM_053931 // GO:0007049 // cell cycle // inferred from electronic annotation /// NM_05	NM_053931 // GO:0001725 // stress fiber // inferred from direct assay /// NM_053931 //	NM_053931 // GO:0005515 // protein binding // inferred from physical interaction /// N	2013-09-05	NM_053931	0.289477	0.337745	1.04249	1.04249	HP1g up vs EV	0.274511	1.04904	1.04904	S83A up vs EV	0.536728	0.974004	-1.02669	S83D down vs EV	0.881855	1.00628	1.00628	S83A up vs HP1g	0.13447	0.934306	-1.07031	S83D down vs HP1g	1.48917	0.0232303	0.0415985	1
30417	17870609	NM_001173429 // Sept6 // septin 6 // Xq12 // 691335 /// ENSRNOT00000067942 // Sept6 //	NM_001173429 // GO:0007049 // cell cycle // inferred from electronic annotation /// EN	NM_001173429 // GO:0008021 // synaptic vesicle // not recorded /// NM_001173429 // GO:	NM_001173429 // GO:0005525 // GTP binding // inferred from electronic annotation /// E	NM_001173429 // GO:0007049 // cell cycle // inferred from electronic annotation /// EN	NM_001173429 // GO:0008021 // synaptic vesicle // not recorded /// NM_001173429 // GO:	NM_001173429 // GO:0005525 // GTP binding // inferred from electronic annotation /// E	2013-09-06	NM_001173429	0.0135797	0.00402068	1.10474	1.10474	HP1g up vs EV	0.0366229	1.06459	1.06459	S83A up vs EV	0.634021	1.01244	1.01244	S83D up vs EV	0.176702	0.963663	-1.03771	S83A down vs HP1g	0.00816927	0.916453	-1.09116	S83D down vs HP1g	6.80942	0.0398007	0.0155865	1
26339	17842733	NM_022616 // Sept7 // septin 7 // 8q13 // 64551 /// NM_001113740 // Sept7 // septin 7 /	NM_022616 // GO:0007049 // cell cycle // inferred from electronic annotation /// NM_02	NM_022616 // GO:0000777 // condensed chromosome kinetochore // inferred from electronic	NM_022616 // GO:0005525 // GTP binding // inferred from electronic annotation /// NM_0	NM_022616 // GO:0007049 // cell cycle // inferred from electronic annotation /// NM_02	NM_022616 // GO:0000777 // condensed chromosome kinetochore // inferred from electronic	NM_022616 // GO:0005525 // GTP binding // inferred from electronic annotation /// NM_0	2013-09-07	NM_022616	0.771307	0.473781	0.950395	-1.05219	HP1g down vs EV	0.626117	0.966293	-1.03488	S83A down vs EV	0.85808	1.01258	1.01258	S83D up vs EV	0.812553	1.01673	1.01673	S83A up vs HP1g	0.376497	1.06543	1.06543	S83D up vs HP1g	0.378394	0.0162367	0.114425	1
24449	17645797	NM_001107002 // Sept8 // septin 8 // 10q22 // 303135 /// ENSRNOT00000065229 // Sept8 //	NM_001107002 // GO:0007049 // cell cycle // inferred from electronic annotation /// EN	NM_001107002 // GO:0031105 // septin complex // inferred from electronic annotation //	NM_001107002 // GO:0005525 // GTP binding // inferred from electronic annotation /// E	NM_001107002 // GO:0007049 // cell cycle // inferred from electronic annotation /// EN	NM_001107002 // GO:0031105 // septin complex // inferred from electronic annotation //	NM_001107002 // GO:0005525 // GTP binding // inferred from electronic annotation /// E	2013-09-08	NM_001107002	0.361927	0.465733	1.01955	1.01955	HP1g up vs EV	0.427755	0.979104	-1.02134	S83A down vs EV	0.402583	0.977905	-1.02259	S83D down vs EV	0.147987	0.960329	-1.04131	S83A down vs HP1g	0.137614	0.959154	-1.04259	S83D down vs HP1g	1.22557	0.00733584	0.0159618	1
33965	17653025	NM_031837 // Sept9 // septin 9 // 10q32.3 // 83788 /// ENSRNOT00000010365 // Sept9 // s	NM_031837 // GO:0007049 // cell cycle // inferred from electronic annotation /// NM_03	NM_031837 // GO:0001725 // stress fiber // not recorded /// NM_031837 // GO:0005575 //	NM_031837 // GO:0003674 // molecular_function // no biological data available /// NM_0	NM_031837 // GO:0007049 // cell cycle // inferred from electronic annotation /// NM_03	NM_031837 // GO:0001725 // stress fiber // not recorded /// NM_031837 // GO:0005575 //	NM_031837 // GO:0003674 // molecular_function // no biological data available /// NM_0	2013-09-09	NM_031837	0.0840204	0.849815	0.994516	-1.00551	HP1g down vs EV	0.125304	0.953012	-1.0493	S83A down vs EV	0.206217	1.03944	1.03944	S83D up vs EV	0.167948	0.958267	-1.04355	S83A down vs HP1g	0.154774	1.04517	1.04517	S83D up vs HP1g	3.19335	0.0236437	0.0197441	1
26878	17867610	NM_001014033 // Sept10 // septin 10 // 20q13 // 309891 /// BC087157 // Sept10 // septin	NM_001014033 // GO:0007049 // cell cycle // inferred from electronic annotation /// NM	NM_001014033 // GO:0031105 // septin complex // inferred from electronic annotation //	NM_001014033 // GO:0005525 // GTP binding // inferred from electronic annotation /// B	NM_001014033 // GO:0007049 // cell cycle // inferred from electronic annotation /// NM	NM_001014033 // GO:0031105 // septin complex // inferred from electronic annotation //	NM_001014033 // GO:0005525 // GTP binding // inferred from electronic annotation /// B	2013-09-10	NM_001014033	0.09444	0.83092	0.982544	-1.01777	HP1g down vs EV	0.584156	0.955499	-1.04657	S83A down vs EV	0.064267	1.18676	1.18676	S83D up vs EV	0.735628	0.972475	-1.0283	S83A down vs HP1g	0.0455524	1.20785	1.20785	S83D up vs HP1g	3.01115	0.17971	0.159151	1
21157	17693312	ENSRNOT00000067222 // Sept11 // septin 11 // 14p22 // 305227 /// NM_001107208 // Sept11	ENSRNOT00000067222 // GO:0007049 // cell cycle // inferred from electronic annotation	ENSRNOT00000067222 // GO:0001725 // stress fiber // inferred from electronic annotation	ENSRNOT00000067222 // GO:0005525 // GTP binding // inferred from electronic annotation	ENSRNOT00000067222 // GO:0007049 // cell cycle // inferred from electronic annotation	ENSRNOT00000067222 // GO:0001725 // stress fiber // inferred from electronic annotation	ENSRNOT00000067222 // GO:0005525 // GTP binding // inferred from electronic annotation	2013-09-11	ENSRNOT00000067222	0.151856	0.297711	0.945678	-1.05744	HP1g down vs EV	0.293727	1.05797	1.05797	S83A up vs EV	0.285618	1.05906	1.05906	S83D up vs EV	0.0556429	1.11874	1.11874	S83A up vs HP1g	0.0538909	1.11989	1.11989	S83D up vs HP1g	2.31962	0.0546355	0.0628096	1
21730	17643807	ENSRNOT00000061208 // Sept12 // septin 12 // 10q12 // 363542 /// NM_001100865 // Sept12	ENSRNOT00000061208 // GO:0007049 // cell cycle // inferred from electronic annotation	ENSRNOT00000061208 // GO:0005819 // spindle // not recorded /// ENSRNOT00000061208 //	ENSRNOT00000061208 // GO:0005515 // protein binding // inferred from physical interacti	ENSRNOT00000061208 // GO:0007049 // cell cycle // inferred from electronic annotation	ENSRNOT00000061208 // GO:0005819 // spindle // not recorded /// ENSRNOT00000061208 //	ENSRNOT00000061208 // GO:0005515 // protein binding // inferred from physical interacti	2013-09-12	ENSRNOT00000061208	0.00570322	0.0046304	1.37596	1.37596	HP1g up vs EV	0.00441271	1.37982	1.37982	S83A up vs EV	0.00135498	1.48315	1.48315	S83D up vs EV	0.973586	1.00281	1.00281	S83A up vs HP1g	0.387649	1.0779	1.0779	S83D up vs HP1g	9.18877	0.580277	0.168402	1
33597	17677230	NM_001137670 // Sept14 // septin 14 // 12q13 // 689118 /// ENSRNOT00000068460 // Sept14	NM_001137670 // GO:0007049 // cell cycle // inferred from electronic annotation /// EN	NM_001137670 // GO:0031105 // septin complex // inferred from electronic annotation //	NM_001137670 // GO:0005525 // GTP binding // inferred from electronic annotation /// E	NM_001137670 // GO:0007049 // cell cycle // inferred from electronic annotation /// EN	NM_001137670 // GO:0031105 // septin complex // inferred from electronic annotation //	NM_001137670 // GO:0005525 // GTP binding // inferred from electronic annotation /// E	2013-09-14	NM_001137670	0.51435	0.469087	1.04178	1.04178	HP1g up vs EV	0.476151	1.04108	1.04108	S83A up vs EV	0.583712	0.969715	-1.03123	S83D down vs EV	0.990382	0.99933	-1.00067	S83A down vs HP1g	0.219904	0.930824	-1.07432	S83D down vs HP1g	0.828675	0.0225173	0.0724603	1
6082	17743244	NM_133297 // Sep15 // selenoprotein 15 // 2q44 // 113922 /// AF390544 // Sep15 // selen	NM_133297 // GO:0035092 // sperm chromatin condensation // inferred from mutant phenoty	NM_133297 // GO:0005788 // endoplasmic reticulum lumen // not recorded /// NM_133297 /	NM_133297 // GO:0005515 // protein binding // inferred from physical interaction /// N	NM_133297 // GO:0035092 // sperm chromatin condensation // inferred from mutant phenoty	NM_133297 // GO:0005788 // endoplasmic reticulum lumen // not recorded /// NM_133297 /	NM_133297 // GO:0005515 // protein binding // inferred from physical interaction /// N	2013-09-15	NM_133297	0.531471	0.526818	0.986552	-1.01363	HP1g down vs EV	0.924168	1.00201	1.00201	S83A up vs EV	0.407083	1.01807	1.01807	S83D up vs EV	0.469153	1.01567	1.01567	S83A up vs HP1g	0.162948	1.03195	1.03195	S83D up vs HP1g	0.792461	0.00310852	0.0104603	1
21086	17837601	ENSRNOT00000006273 // A1bg // alpha-1-B glycoprotein // 7q33 // 140656 /// NM_022258 //	ENSRNOT00000006273 // GO:0008150 // biological_process // no biological data available	ENSRNOT00000006273 // GO:0005576 // extracellular region // not recorded /// ENSRNOT00	ENSRNOT00000006273 // GO:0003674 // molecular_function // no biological data available	ENSRNOT00000006273 // GO:0008150 // biological_process // no biological data available	ENSRNOT00000006273 // GO:0005576 // extracellular region // not recorded /// ENSRNOT00	ENSRNOT00000006273 // GO:0003674 // molecular_function // no biological data available	A1bg	ENSRNOT00000006273	0.527726	0.223111	1.13418	1.13418	HP1g up vs EV	0.997188	0.999653	-1.00035	S83A down vs EV	0.532204	1.06421	1.06421	S83D up vs EV	0.221956	0.881388	-1.13457	S83A down vs HP1g	0.522947	0.938306	-1.06575	S83D down vs HP1g	0.800274	0.06812	0.226989	1
29556	17625007	ENSRNOT00000067643 // A1cf // APOBEC1 complementation factor // 1q52 // 170912 /// NM_1	ENSRNOT00000067643 // GO:0006397 // mRNA processing // inferred from electronic annotat	ENSRNOT00000067643 // GO:0005720 // nuclear heterochromatin // inferred from direct ass	ENSRNOT00000067643 // GO:0000166 // nucleotide binding // inferred from electronic anno	ENSRNOT00000067643 // GO:0006397 // mRNA processing // inferred from electronic annotat	ENSRNOT00000067643 // GO:0005720 // nuclear heterochromatin // inferred from direct ass	ENSRNOT00000067643 // GO:0000166 // nucleotide binding // inferred from electronic anno	A1cf	ENSRNOT00000067643	0.837977	0.42092	1.10469	1.10469	HP1g up vs EV	0.538021	1.07843	1.07843	S83A up vs EV	0.772026	1.03581	1.03581	S83D up vs EV	0.842691	0.976226	-1.02435	S83A down vs HP1g	0.598261	0.93764	-1.06651	S83D down vs HP1g	0.280723	0.0362219	0.344082	1
33084	17786761	ENSRNOT00000041957 // A1i3 // alpha-1-inhibitor III // 4q42 // 297568 /// NM_001037975	---	---	---	---	---	---	A1i3	ENSRNOT00000041957	0.215078	0.0736035	1.2573	1.2573	HP1g up vs EV	0.236086	1.15318	1.15318	S83A up vs EV	0.0772097	1.253	1.253	S83D up vs EV	0.459577	0.91719	-1.09029	S83A down vs HP1g	0.976171	0.996577	-1.00343	S83D down vs HP1g	1.85763	0.215394	0.309202	1
6818	17633673	XM_002725638 // A26c2 // ANKRD26-like family C, member 2 // 1q22 // 680085	---	---	---	---	---	---	A26c2	XM_002725638	0.69696	0.949144	1.00525	1.00525	HP1g up vs EV	0.34543	0.92337	-1.08299	S83A down vs EV	0.640101	0.962101	-1.03939	S83D down vs EV	0.316529	0.91855	-1.08867	S83A down vs HP1g	0.59625	0.957079	-1.04485	S83D down vs HP1g	0.493039	0.0292025	0.157946	1
24049	17705445	NM_001025634 // A2ld1 // AIG2-like domain 1 // 15q25 // 290500 /// ENSRNOT00000019158 /	NM_001025634 // GO:0042219 // cellular modified amino acid catabolic process // not rec	---	NM_001025634 // GO:0003839 // gamma-glutamylcyclotransferase activity // not recorded	NM_001025634 // GO:0042219 // cellular modified amino acid catabolic process // not rec	---	NM_001025634 // GO:0003839 // gamma-glutamylcyclotransferase activity // not recorded	A2ld1	NM_001025634	0.997308	0.956538	0.997218	-1.00279	HP1g down vs EV	0.843032	0.989915	-1.01019	S83A down vs EV	0.936899	0.99596	-1.00406	S83D down vs EV	0.88576	0.992677	-1.00738	S83A down vs HP1g	0.98031	0.998739	-1.00126	S83D down vs HP1g	0.0149029	0.000342735	0.0613277	1
33023	17786724	NM_012488 // A2m // alpha-2-macroglobulin // 4q42 // 24153 /// ENSRNOT00000019346 // A2	NM_012488 // GO:0001869 // negative regulation of complement activation, lectin pathway	NM_012488 // GO:0005615 // extracellular space // inferred from electronic annotation	NM_012488 // GO:0004866 // endopeptidase inhibitor activity // non-traceable author sta	NM_012488 // GO:0001869 // negative regulation of complement activation, lectin pathway	NM_012488 // GO:0005615 // extracellular space // inferred from electronic annotation	NM_012488 // GO:0004866 // endopeptidase inhibitor activity // non-traceable author sta	A2m	NM_012488	0.917864	0.770789	1.02272	1.02272	HP1g up vs EV	0.776676	0.978364	-1.02211	S83A down vs EV	0.772043	0.977905	-1.02259	S83D down vs EV	0.568402	0.956626	-1.04534	S83A down vs HP1g	0.564405	0.956177	-1.04583	S83D down vs HP1g	0.163658	0.00851878	0.138807	1
4741	17802357	NM_138524 // A3galt2 // alpha 1,3-galactosyltransferase 2 // 5q36 // 171553 /// ENSRNOT	NM_138524 // GO:0006486 // protein glycosylation // inferred from electronic annotation	NM_138524 // GO:0005794 // Golgi apparatus // inferred from electronic annotation ///	NM_138524 // GO:0016757 // transferase activity, transferring glycosyl groups // inferr	NM_138524 // GO:0006486 // protein glycosylation // inferred from electronic annotation	NM_138524 // GO:0005794 // Golgi apparatus // inferred from electronic annotation ///	NM_138524 // GO:0016757 // transferase activity, transferring glycosyl groups // inferr	A3galt2	NM_138524	0.105457	0.350514	1.04543	1.04543	HP1g up vs EV	0.64165	1.0219	1.0219	S83A up vs EV	0.117956	0.924518	-1.08164	S83D down vs EV	0.625257	0.977501	-1.02302	S83A down vs HP1g	0.0253328	0.884346	-1.13078	S83D down vs HP1g	2.84369	0.0534753	0.0501464	1
23682	17839571	NM_022240 // A4galt // alpha 1,4-galactosyltransferase // 7q34 // 63888 /// BC097323 //	NM_022240 // GO:0006486 // protein glycosylation // inferred from electronic annotation	NM_022240 // GO:0000139 // Golgi membrane // inferred from electronic annotation /// N	NM_022240 // GO:0008378 // galactosyltransferase activity // inferred from direct assay	NM_022240 // GO:0006486 // protein glycosylation // inferred from electronic annotation	NM_022240 // GO:0000139 // Golgi membrane // inferred from electronic annotation /// N	NM_022240 // GO:0008378 // galactosyltransferase activity // inferred from direct assay	A4galt	NM_022240	0.000277581	0.003942	1.14264	1.14264	HP1g up vs EV	0.0020944	1.16046	1.16046	S83A up vs EV	0.0299543	0.915945	-1.09177	S83D down vs EV	0.654629	1.0156	1.0156	S83A up vs HP1g	0.000163125	0.801607	-1.24749	S83D down vs HP1g	22.929	0.238469	0.0277341	1
33401	17846898	XM_002727127 // A4gnt // alpha-1,4-N-acetylglucosaminyltransferase // 8q31 // 685758 //	XM_002727127 // GO:0008150 // biological_process // no biological data available /// X	XM_002727127 // GO:0005575 // cellular_component // no biological data available /// X	XM_002727127 // GO:0003674 // molecular_function // no biological data available /// X	XM_002727127 // GO:0008150 // biological_process // no biological data available /// X	XM_002727127 // GO:0005575 // cellular_component // no biological data available /// X	XM_002727127 // GO:0003674 // molecular_function // no biological data available /// X	A4gnt	XM_002727127	0.997977	0.855853	1.01839	1.01839	HP1g up vs EV	0.901218	1.01252	1.01252	S83A up vs EV	0.912311	1.0111	1.0111	S83D up vs EV	0.954019	0.994238	-1.0058	S83A down vs HP1g	0.942862	0.992842	-1.00721	S83D down vs HP1g	0.0122912	0.00108611	0.235638	1
25890	17757003	NR_002156 // AA926063 // AA926063gene // 20p12 // 294284	---	---	---	---	---	---	AA926063	NR_002156	0.276726	0.440205	1.09943	1.09943	HP1g up vs EV	0.527209	1.0802	1.0802	S83A up vs EV	0.0689015	1.2778	1.2778	S83D up vs EV	0.883575	0.982509	-1.0178	S83A down vs HP1g	0.233686	1.16224	1.16224	S83D up vs HP1g	1.54366	0.196958	0.340245	1
24929	17841529	NM_001106795 // Aaas // achalasia, adrenocortical insufficiency, alacrimia // 7q36 // 3	NM_001106795 // GO:0006913 // nucleocytoplasmic transport // inferred from electronic a	NM_001106795 // GO:0005575 // cellular_component // no biological data available /// N	NM_001106795 // GO:0003674 // molecular_function // no biological data available /// E	NM_001106795 // GO:0006913 // nucleocytoplasmic transport // inferred from electronic a	NM_001106795 // GO:0005575 // cellular_component // no biological data available /// N	NM_001106795 // GO:0003674 // molecular_function // no biological data available /// E	Aaas	NM_001106795	0.660369	0.615853	0.983184	-1.0171	HP1g down vs EV	0.26201	0.96155	-1.03999	S83A down vs EV	0.376765	0.970052	-1.03087	S83D down vs EV	0.512829	0.977996	-1.0225	S83A down vs HP1g	0.689854	0.986643	-1.01354	S83D down vs HP1g	0.552982	0.00546804	0.0263687	1
33869	17677389	ENSRNOT00000001292 // Aacs // acetoacetyl-CoA synthetase // 12q14 // 65984 /// NM_02310	ENSRNOT00000001292 // GO:0001889 // liver development // inferred from direct assay //	ENSRNOT00000001292 // GO:0005829 // cytosol // inferred from direct assay /// ENSRNOT0	ENSRNOT00000001292 // GO:0005524 // ATP binding // inferred from electronic annotation	ENSRNOT00000001292 // GO:0001889 // liver development // inferred from direct assay //	ENSRNOT00000001292 // GO:0005829 // cytosol // inferred from direct assay /// ENSRNOT0	ENSRNOT00000001292 // GO:0005524 // ATP binding // inferred from electronic annotation	Aacs	ENSRNOT00000001292	0.111242	0.834914	0.992404	-1.00765	HP1g down vs EV	0.819723	1.00838	1.00838	S83A up vs EV	0.0492648	0.921272	-1.08546	S83D down vs EV	0.664082	1.01609	1.01609	S83A up vs HP1g	0.0689177	0.928324	-1.07721	S83D down vs HP1g	2.76417	0.0324685	0.0313232	1
36272	17738779	ENSRNOT00000018761 // Aadac // arylacetamide deacetylase (esterase) // 2q31 // 57300 //	ENSRNOT00000018761 // GO:0006629 // lipid metabolic process // non-traceable author sta	ENSRNOT00000018761 // GO:0005789 // endoplasmic reticulum membrane // inferred from ele	ENSRNOT00000018761 // GO:0004091 // carboxylesterase activity // inferred from electron	ENSRNOT00000018761 // GO:0006629 // lipid metabolic process // non-traceable author sta	ENSRNOT00000018761 // GO:0005789 // endoplasmic reticulum membrane // inferred from ele	ENSRNOT00000018761 // GO:0004091 // carboxylesterase activity // inferred from electron	Aadac	ENSRNOT00000018761	0.977668	0.764555	0.963128	-1.03828	HP1g down vs EV	0.737109	0.958737	-1.04304	S83A down vs EV	0.704964	0.953537	-1.04873	S83D down vs EV	0.970851	0.99544	-1.00458	S83A down vs HP1g	0.936227	0.990041	-1.01006	S83D down vs HP1g	0.0635241	0.00874385	0.367057	1
34109	17737471	NM_001127524 // Aadacl1 // arylacetamide deacetylase-like 1 // 2q24 // 294930 /// ENSRN	NM_001127524 // GO:0006470 // protein dephosphorylation // inferred from electronic ann	NM_001127524 // GO:0005783 // endoplasmic reticulum // inferred from electronic annotat	NM_001127524 // GO:0004091 // carboxylesterase activity // inferred from electronic ann	NM_001127524 // GO:0006470 // protein dephosphorylation // inferred from electronic ann	NM_001127524 // GO:0005783 // endoplasmic reticulum // inferred from electronic annotat	NM_001127524 // GO:0004091 // carboxylesterase activity // inferred from electronic ann	Aadacl1	NM_001127524	0.782117	0.330298	0.9692	-1.03178	HP1g down vs EV	0.583159	0.982889	-1.01741	S83A down vs EV	0.55681	0.981663	-1.01868	S83D down vs EV	0.654563	1.01412	1.01412	S83A up vs HP1g	0.683212	1.01286	1.01286	S83D up vs HP1g	0.362327	0.00309178	0.022755	1
36263	17738773	NM_001191706 // Aadacl2 // arylacetamide deacetylase-like 2 // 2q31 // 295076 /// ENSRN	---	NM_001191706 // GO:0016021 // integral to membrane // inferred from electronic annotati	NM_001191706 // GO:0004091 // carboxylesterase activity // inferred from electronic ann	---	NM_001191706 // GO:0016021 // integral to membrane // inferred from electronic annotati	NM_001191706 // GO:0004091 // carboxylesterase activity // inferred from electronic ann	Aadacl2	NM_001191706	0.449595	0.170978	1.1103	1.1103	HP1g up vs EV	0.483821	1.0524	1.0524	S83A up vs EV	0.194527	1.10352	1.10352	S83D up vs EV	0.463476	0.947849	-1.05502	S83A down vs HP1g	0.931951	0.993889	-1.00615	S83D down vs HP1g	0.97857	0.0443551	0.12087	1
20061	17812292	NM_001191768 // Aadacl3 // arylacetamide deacetylase-like 3 // 5q36 // 313686 /// ENSRN	---	---	NM_001191768 // GO:0016787 // hydrolase activity // inferred from electronic annotation	---	---	NM_001191768 // GO:0016787 // hydrolase activity // inferred from electronic annotation	Aadacl3	NM_001191768	0.400183	0.192784	1.10995	1.10995	HP1g up vs EV	0.849796	1.01445	1.01445	S83A up vs EV	0.218094	1.10302	1.10302	S83D up vs EV	0.254875	0.91396	-1.09414	S83A down vs HP1g	0.934	0.993751	-1.00629	S83D down vs HP1g	1.11018	0.0559479	0.134387	1
20064	17812305	XM_233640 // Aadacl4 // arylacetamide deacetylase-like 4 // 5q36 // 313688 /// ENSRNOT0	---	---	XM_233640 // GO:0016787 // hydrolase activity // inferred from electronic annotation /	---	---	XM_233640 // GO:0016787 // hydrolase activity // inferred from electronic annotation /	Aadacl4	XM_233640	0.502499	0.90697	0.991341	-1.00873	HP1g down vs EV	0.469821	0.946768	-1.05622	S83A down vs EV	0.429543	1.06183	1.06183	S83D up vs EV	0.54128	0.955038	-1.04708	S83A down vs HP1g	0.368677	1.0711	1.0711	S83D up vs HP1g	0.854507	0.0416085	0.129848	1
31656	17711471	NM_017193 // Aadat // aminoadipate aminotransferase // 16p12 // 29416 /// ENSRNOT000000	NM_017193 // GO:0006103 // 2-oxoglutarate metabolic process // not recorded /// NM_017	NM_017193 // GO:0005739 // mitochondrion // inferred from direct assay /// NM_017193 /	NM_017193 // GO:0008483 // transaminase activity // traceable author statement /// NM_	NM_017193 // GO:0006103 // 2-oxoglutarate metabolic process // not recorded /// NM_017	NM_017193 // GO:0005739 // mitochondrion // inferred from direct assay /// NM_017193 /	NM_017193 // GO:0008483 // transaminase activity // traceable author statement /// NM_	Aadat	NM_017193	0.29453	0.121135	0.894114	-1.11843	HP1g down vs EV	0.137714	0.899023	-1.11232	S83A down vs EV	0.627421	0.967954	-1.03311	S83D down vs EV	0.934474	1.00549	1.00549	S83A up vs HP1g	0.253845	1.08258	1.08258	S83D up vs HP1g	1.46837	0.0572937	0.10405	1
30127	17844940	NM_134398 // Aagab // alpha- and gamma-adaptin binding protein // 8q24 // 171435 /// EN	NM_134398 // GO:0015031 // protein transport // inferred from electronic annotation //	NM_134398 // GO:0005737 // cytoplasm // not recorded /// ENSRNOT00000011385 // GO:0005	---	NM_134398 // GO:0015031 // protein transport // inferred from electronic annotation //	NM_134398 // GO:0005737 // cytoplasm // not recorded /// ENSRNOT00000011385 // GO:0005	---	Aagab	NM_134398	0.761806	0.44012	0.968909	-1.03209	HP1g down vs EV	0.350633	0.962194	-1.03929	S83A down vs EV	0.444637	0.969222	-1.03175	S83D down vs EV	0.86249	0.993069	-1.00698	S83A down vs HP1g	0.993571	1.00032	1.00032	S83D up vs HP1g	0.392621	0.00555964	0.0377609	1
30349	17785188	NM_001173450 // Aak1 // AP2 associated kinase 1 // 4q34 // 500244 /// ENSRNOT0000004308	NM_001173450 // GO:0006468 // protein phosphorylation // inferred from direct assay //	NM_001173450 // GO:0005905 // coated pit // inferred from electronic annotation /// NM	NM_001173450 // GO:0004674 // protein serine/threonine kinase activity // inferred from	NM_001173450 // GO:0006468 // protein phosphorylation // inferred from direct assay //	NM_001173450 // GO:0005905 // coated pit // inferred from electronic annotation /// NM	NM_001173450 // GO:0004674 // protein serine/threonine kinase activity // inferred from	Aak1	NM_001173450	0.146483	0.26615	1.02262	1.02262	HP1g up vs EV	0.363042	0.982117	-1.01821	S83A down vs EV	0.214409	1.02555	1.02555	S83D up vs EV	0.0627964	0.960395	-1.04124	S83A down vs HP1g	0.882088	1.00287	1.00287	S83D up vs HP1g	2.36948	0.00776828	0.00874258	1
24242	17865436	NM_001106920 // Aamp // angio-associated, migratory cell protein // 9q33 // 301512 ///	NM_001106920 // GO:0014909 // smooth muscle cell migration // not recorded /// ENSRNOT	NM_001106920 // GO:0009986 // cell surface // not recorded /// ENSRNOT00000019497 // G	---	NM_001106920 // GO:0014909 // smooth muscle cell migration // not recorded /// ENSRNOT	NM_001106920 // GO:0009986 // cell surface // not recorded /// ENSRNOT00000019497 // G	---	Aamp	NM_001106920	0.978758	0.699806	0.988514	-1.01162	HP1g down vs EV	0.747412	0.990411	-1.00968	S83A down vs EV	0.800362	0.992473	-1.00758	S83D down vs EV	0.948723	1.00192	1.00192	S83A up vs HP1g	0.893415	1.00401	1.00401	S83D up vs HP1g	0.0613331	0.000479786	0.0208603	1
33987	17652935	ENSRNOT00000015221 // Aanat // aralkylamine N-acetyltransferase // 10q32.3 // 25120 ///	ENSRNOT00000015221 // GO:0006474 // N-terminal protein amino acid acetylation // not re	ENSRNOT00000015221 // GO:0005737 // cytoplasm // inferred from direct assay /// ENSRNO	ENSRNOT00000015221 // GO:0004059 // aralkylamine N-acetyltransferase activity // inferr	ENSRNOT00000015221 // GO:0006474 // N-terminal protein amino acid acetylation // not re	ENSRNOT00000015221 // GO:0005737 // cytoplasm // inferred from direct assay /// ENSRNO	ENSRNOT00000015221 // GO:0004059 // aralkylamine N-acetyltransferase activity // inferr	Aanat	ENSRNOT00000015221	0.744374	0.763506	0.983939	-1.01632	HP1g down vs EV	0.344508	0.949094	-1.05364	S83A down vs EV	0.942645	0.996147	-1.00387	S83D down vs EV	0.50777	0.964587	-1.03671	S83A down vs HP1g	0.818541	1.01241	1.01241	S83D up vs HP1g	0.419005	0.0106151	0.0675578	1
9389	17829349	NM_145093 // Aard // alanine and arginine rich domain containing protein // 7q31 // 246	NM_145093 // GO:0030324 // lung development // inferred from expression pattern /// EN	---	---	NM_145093 // GO:0030324 // lung development // inferred from expression pattern /// EN	---	---	Aard	NM_145093	0.218112	0.0828338	1.11	1.11	HP1g up vs EV	0.160513	1.08486	1.08486	S83A up vs EV	0.0730019	1.11477	1.11477	S83D up vs EV	0.675103	0.977356	-1.02317	S83A down vs HP1g	0.937065	1.0043	1.0043	S83D up vs HP1g	1.83975	0.0477845	0.0692623	1
22865	17730215	NM_001100517 // Aars // alanyl-tRNA synthetase // 19q12 // 292023 /// ENSRNOT0000002505	NM_001100517 // GO:0001942 // hair follicle development // not recorded /// NM_0011005	NM_001100517 // GO:0005737 // cytoplasm // inferred from direct assay /// NM_001100517	NM_001100517 // GO:0000049 // tRNA binding // inferred from physical interaction /// N	NM_001100517 // GO:0001942 // hair follicle development // not recorded /// NM_0011005	NM_001100517 // GO:0005737 // cytoplasm // inferred from direct assay /// NM_001100517	NM_001100517 // GO:0000049 // tRNA binding // inferred from physical interaction /// N	Aars	NM_001100517	0.0525764	0.0167178	0.93833	-1.06572	HP1g down vs EV	0.0617857	0.955195	-1.04691	S83A down vs EV	0.018264	0.939479	-1.06442	S83D down vs EV	0.423499	1.01797	1.01797	S83A up vs HP1g	0.955184	1.00123	1.00123	S83D up vs HP1g	3.97687	0.0166166	0.0111421	1
20973	17862933	ENSRNOT00000031549 // Aars2 // alanyl-tRNA synthetase 2, mitochondrial (putative) // 9q	ENSRNOT00000031549 // GO:0006419 // alanyl-tRNA aminoacylation // inferred from electro	ENSRNOT00000031549 // GO:0005737 // cytoplasm // inferred from electronic annotation /	ENSRNOT00000031549 // GO:0000049 // tRNA binding // inferred from electronic annotation	ENSRNOT00000031549 // GO:0006419 // alanyl-tRNA aminoacylation // inferred from electro	ENSRNOT00000031549 // GO:0005737 // cytoplasm // inferred from electronic annotation /	ENSRNOT00000031549 // GO:0000049 // tRNA binding // inferred from electronic annotation	Aars2	ENSRNOT00000031549	0.227204	0.965361	0.998336	-1.00167	HP1g down vs EV	0.583958	1.02144	1.02144	S83A up vs EV	0.141571	0.941176	-1.0625	S83D down vs EV	0.555405	1.02314	1.02314	S83A up vs HP1g	0.151393	0.942745	-1.06073	S83D down vs HP1g	1.78792	0.0231416	0.0345155	1
11848	17661568	NM_001034109 // Aarsd1 // alanyl-tRNA synthetase domain containing 1 // 10q32 // 619440	NM_001034109 // GO:0006419 // alanyl-tRNA aminoacylation // inferred from electronic an	NM_001034109 // GO:0005737 // cytoplasm // inferred from electronic annotation /// ENS	NM_001034109 // GO:0002196 // Ser-tRNA(Ala) hydrolase activity // not recorded /// NM_	NM_001034109 // GO:0006419 // alanyl-tRNA aminoacylation // inferred from electronic an	NM_001034109 // GO:0005737 // cytoplasm // inferred from electronic annotation /// ENS	NM_001034109 // GO:0002196 // Ser-tRNA(Ala) hydrolase activity // not recorded /// NM_	Aarsd1	NM_001034109	0.211378	0.194482	1.05096	1.05096	HP1g up vs EV	0.0602622	1.07976	1.07976	S83A up vs EV	0.094868	1.06873	1.06873	S83D up vs EV	0.463284	1.0274	1.0274	S83A up vs HP1g	0.645637	1.01691	1.01691	S83D up vs HP1g	1.87985	0.0216904	0.030769	1
17189	17689334	XM_344230 // Aasdh // aminoadipate-semialdehyde dehydrogenase // 14p11 // 364136 /// EN	---	---	XM_344230 // GO:0003824 // catalytic activity // inferred from electronic annotation /	---	---	XM_344230 // GO:0003824 // catalytic activity // inferred from electronic annotation /	Aasdh	XM_344230	0.154138	0.985717	0.999425	-1.00058	HP1g down vs EV	0.366914	1.03025	1.03025	S83A up vs EV	0.0542216	1.07277	1.07277	S83D up vs EV	0.358216	1.03084	1.03084	S83A up vs HP1g	0.052681	1.07338	1.07338	S83D up vs HP1g	2.29909	0.0209105	0.0242536	1
649	17849258	ENSRNOT00000008062 // Aasdhppt // aminoadipate-semialdehyde dehydrogenase-phosphopantet	ENSRNOT00000008062 // GO:0009059 // macromolecule biosynthetic process // inferred from	ENSRNOT00000008062 // GO:0005737 // cytoplasm // inferred from electronic annotation /	ENSRNOT00000008062 // GO:0000287 // magnesium ion binding // inferred from electronic a	ENSRNOT00000008062 // GO:0009059 // macromolecule biosynthetic process // inferred from	ENSRNOT00000008062 // GO:0005737 // cytoplasm // inferred from electronic annotation /	ENSRNOT00000008062 // GO:0000287 // magnesium ion binding // inferred from electronic a	Aasdhppt	ENSRNOT00000008062	0.574559	0.353407	1.02973	1.02973	HP1g up vs EV	0.242045	1.03829	1.03829	S83A up vs EV	0.800162	1.00781	1.00781	S83D up vs EV	0.787929	1.00831	1.00831	S83A up vs HP1g	0.49002	0.978712	-1.02175	S83D down vs HP1g	0.706494	0.00585392	0.0220957	1
2247	17789948	NM_001100963 // Aass // aminoadipate-semialdehyde synthase // 4q22 // 296925 /// BC1287	NM_001100963 // GO:0008150 // biological_process // no biological data available /// N	NM_001100963 // GO:0005575 // cellular_component // no biological data available /// N	NM_001100963 // GO:0000166 // nucleotide binding // inferred from electronic annotation	NM_001100963 // GO:0008150 // biological_process // no biological data available /// N	NM_001100963 // GO:0005575 // cellular_component // no biological data available /// N	NM_001100963 // GO:0000166 // nucleotide binding // inferred from electronic annotation	Aass	NM_001100963	0.57082	0.207101	0.879312	-1.13725	HP1g down vs EV	0.706569	0.964099	-1.03724	S83A down vs EV	0.397909	0.919731	-1.08727	S83D down vs EV	0.354645	1.09642	1.09642	S83A up vs HP1g	0.64432	1.04597	1.04597	S83D up vs HP1g	0.713685	0.0586845	0.219273	1
9294	17659456	NM_053720 // Aatf // apoptosis antagonizing transcription factor // 10q26 // 114512 ///	NM_053720 // GO:0006915 // apoptotic process // inferred from electronic annotation //	NM_053720 // GO:0005634 // nucleus // inferred from direct assay /// NM_053720 // GO:0	NM_053720 // GO:0003700 // sequence-specific DNA binding transcription factor activity	NM_053720 // GO:0006915 // apoptotic process // inferred from electronic annotation //	NM_053720 // GO:0005634 // nucleus // inferred from direct assay /// NM_053720 // GO:0	NM_053720 // GO:0003700 // sequence-specific DNA binding transcription factor activity	Aatf	NM_053720	0.114577	0.0234198	0.894254	-1.11825	HP1g down vs EV	0.144854	0.937415	-1.06676	S83A down vs EV	0.333975	0.959705	-1.04199	S83D down vs EV	0.272545	1.04826	1.04826	S83A up vs HP1g	0.115438	1.07319	1.07319	S83D up vs HP1g	2.7206	0.0407795	0.039971	1
15671	17663862	NM_001168703 // Aatk // apoptosis-associated tyrosine kinase // 10q32.3 // 690853 /// E	NM_001168703 // GO:0006915 // apoptotic process // inferred from electronic annotation	NM_001168703 // GO:0005739 // mitochondrion // inferred from electronic annotation ///	NM_001168703 // GO:0004713 // protein tyrosine kinase activity // inferred from electro	NM_001168703 // GO:0006915 // apoptotic process // inferred from electronic annotation	NM_001168703 // GO:0005739 // mitochondrion // inferred from electronic annotation ///	NM_001168703 // GO:0004713 // protein tyrosine kinase activity // inferred from electro	Aatk	NM_001168703	0.6543	0.739583	0.989526	-1.01058	HP1g down vs EV	0.46326	0.976711	-1.02384	S83A down vs EV	0.255237	0.963204	-1.0382	S83D down vs EV	0.681254	0.987049	-1.01312	S83A down vs HP1g	0.403843	0.973399	-1.02733	S83D down vs HP1g	0.563201	0.00493659	0.0233739	1
35305	17653763	ENSRNOT00000003633 // Abat // 4-aminobutyrate aminotransferase // 10q12 // 81632 /// NM	ENSRNOT00000003633 // GO:0001666 // response to hypoxia // inferred from mutant phenoty	ENSRNOT00000003633 // GO:0005739 // mitochondrion // inferred from direct assay /// EN	ENSRNOT00000003633 // GO:0003867 // 4-aminobutyrate transaminase activity // inferred f	ENSRNOT00000003633 // GO:0001666 // response to hypoxia // inferred from mutant phenoty	ENSRNOT00000003633 // GO:0005739 // mitochondrion // inferred from direct assay /// EN	ENSRNOT00000003633 // GO:0003867 // 4-aminobutyrate transaminase activity // inferred f	Abat	ENSRNOT00000003633	0.252469	0.575977	1.03756	1.03756	HP1g up vs EV	0.223729	1.08698	1.08698	S83A up vs EV	0.429808	0.948772	-1.05399	S83D down vs EV	0.482833	1.04764	1.04764	S83A up vs HP1g	0.194944	0.914429	-1.09358	S83D down vs HP1g	1.6561	0.0620405	0.099898	1
14110	17807283	ENSRNOT00000064280 // Abca1 // ATP-binding cassette, subfamily A (ABC1), member 1 // 5q	ENSRNOT00000064280 // GO:0002790 // peptide secretion // not recorded /// ENSRNOT00000	ENSRNOT00000064280 // GO:0005622 // intracellular // not recorded /// ENSRNOT000000642	ENSRNOT00000064280 // GO:0005524 // ATP binding // not recorded /// ENSRNOT00000064280	ENSRNOT00000064280 // GO:0002790 // peptide secretion // not recorded /// ENSRNOT00000	ENSRNOT00000064280 // GO:0005622 // intracellular // not recorded /// ENSRNOT000000642	ENSRNOT00000064280 // GO:0005524 // ATP binding // not recorded /// ENSRNOT00000064280	Abca1	ENSRNOT00000064280	0.953169	0.954064	0.997699	-1.00231	HP1g down vs EV	0.754304	1.01263	1.01263	S83A up vs EV	0.694252	1.01592	1.01592	S83D up vs EV	0.711443	1.01497	1.01497	S83A up vs HP1g	0.652926	1.01827	1.01827	S83D up vs HP1g	0.107782	0.00151665	0.0375238	1
23937	17865247	ENSRNOT00000057672 // Abca12 // ATP-binding cassette, subfamily A (ABC1), member 12 //	ENSRNOT00000057672 // GO:0008150 // biological_process // no biological data available	ENSRNOT00000057672 // GO:0005575 // cellular_component // no biological data available	ENSRNOT00000057672 // GO:0003674 // molecular_function // no biological data available	ENSRNOT00000057672 // GO:0008150 // biological_process // no biological data available	ENSRNOT00000057672 // GO:0005575 // cellular_component // no biological data available	ENSRNOT00000057672 // GO:0003674 // molecular_function // no biological data available	Abca12	ENSRNOT00000057672	0.403019	0.185914	0.914634	-1.09333	HP1g down vs EV	0.134181	0.90234	-1.10823	S83A down vs EV	0.274902	0.930276	-1.07495	S83D down vs EV	0.831794	0.986558	-1.01362	S83A down vs HP1g	0.790301	1.0171	1.0171	S83D up vs HP1g	1.10214	0.0392542	0.0949767	1
19133	17691535	NM_001106020 // Abca13 // ATP-binding cassette, subfamily A (ABC1), member 13 // 14q21	NM_001106020 // GO:0008150 // biological_process // no biological data available /// E	NM_001106020 // GO:0005575 // cellular_component // no biological data available /// E	NM_001106020 // GO:0003674 // molecular_function // no biological data available /// N	NM_001106020 // GO:0008150 // biological_process // no biological data available /// E	NM_001106020 // GO:0005575 // cellular_component // no biological data available /// E	NM_001106020 // GO:0003674 // molecular_function // no biological data available /// N	Abca13	NM_001106020	0.267678	0.485083	0.959677	-1.04202	HP1g down vs EV	0.109825	0.90382	-1.10642	S83A down vs EV	0.884307	1.00848	1.00848	S83D up vs EV	0.317356	0.941796	-1.0618	S83A down vs HP1g	0.403407	1.05086	1.05086	S83D up vs HP1g	1.58417	0.0469163	0.0789751	1
22428	17620062	NM_001106293 // Abca15 // ATP-binding cassette, subfamily A (ABC1), member 15 // 1q35 /	NM_001106293 // GO:0008150 // biological_process // no biological data available /// E	NM_001106293 // GO:0005575 // cellular_component // no biological data available /// E	NM_001106293 // GO:0003674 // molecular_function // no biological data available /// N	NM_001106293 // GO:0008150 // biological_process // no biological data available /// E	NM_001106293 // GO:0005575 // cellular_component // no biological data available /// E	NM_001106293 // GO:0003674 // molecular_function // no biological data available /// N	Abca15	NM_001106293	0.433199	0.835771	0.984448	-1.0158	HP1g down vs EV	0.146203	0.88889	-1.125	S83A down vs EV	0.601068	0.960948	-1.04064	S83D down vs EV	0.200471	0.902933	-1.1075	S83A down vs HP1g	0.749778	0.976129	-1.02446	S83D down vs HP1g	1.02035	0.0511867	0.133776	1
22495	17620098	ENSRNOT00000001933 // Abca16 // ATP-binding cassette, subfamily A (ABC1), member 16 //	---	---	ENSRNOT00000001933 // GO:0005524 // ATP binding // inferred from electronic annotation	---	---	ENSRNOT00000001933 // GO:0005524 // ATP binding // inferred from electronic annotation	Abca16	ENSRNOT00000001933	0.701663	0.564661	1.03828	1.03828	HP1g up vs EV	0.45957	1.04978	1.04978	S83A up vs EV	0.26955	1.07701	1.07701	S83D up vs EV	0.86452	1.01108	1.01108	S83A up vs HP1g	0.574315	1.0373	1.0373	S83D up vs HP1g	0.485526	0.0177846	0.0976788	1
36222	17654362	NM_001031637 // Abca17 // ATP-binding cassette, subfamily A (ABC1), member 17 // 10q12	NM_001031637 // GO:0006638 // neutral lipid metabolic process // not recorded /// ENSR	NM_001031637 // GO:0005783 // endoplasmic reticulum // not recorded /// ENSRNOT0000006	---	NM_001031637 // GO:0006638 // neutral lipid metabolic process // not recorded /// ENSR	NM_001031637 // GO:0005783 // endoplasmic reticulum // not recorded /// ENSRNOT0000006	---	Abca17	NM_001031637	0.186959	0.727637	0.982582	-1.01773	HP1g down vs EV	0.0651859	0.901188	-1.10965	S83A down vs EV	0.951795	0.996966	-1.00304	S83D down vs EV	0.113777	0.917163	-1.09032	S83A down vs HP1g	0.773031	1.01464	1.01464	S83D up vs HP1g	2.03941	0.0453205	0.0592596	1
31005	17759942	ENSRNOT00000020339 // Abca2 // ATP-binding cassette, subfamily A (ABC1), member 2 // 3p	ENSRNOT00000020339 // GO:0006200 // ATP catabolic process // not recorded /// ENSRNOT0	ENSRNOT00000020339 // GO:0005764 // lysosome // not recorded /// ENSRNOT00000020339 //	ENSRNOT00000020339 // GO:0005524 // ATP binding // inferred from direct assay /// ENSR	ENSRNOT00000020339 // GO:0006200 // ATP catabolic process // not recorded /// ENSRNOT0	ENSRNOT00000020339 // GO:0005764 // lysosome // not recorded /// ENSRNOT00000020339 //	ENSRNOT00000020339 // GO:0005524 // ATP binding // inferred from direct assay /// ENSR	Abca2	ENSRNOT00000020339	0.168491	0.0729005	1.08711	1.08711	HP1g up vs EV	0.826364	1.00921	1.00921	S83A up vs EV	0.842277	0.991717	-1.00835	S83D down vs EV	0.103461	0.928345	-1.07719	S83A down vs HP1g	0.0529239	0.912249	-1.09619	S83D down vs HP1g	2.17795	0.0334039	0.0408994	1
22067	17644155	BC088202 // Abca3 // ATP-binding cassette, subfamily A (ABC1), member 3 // 10q12 // 302	BC088202 // GO:0006810 // transport // not recorded /// BC088202 // GO:0051384 // resp	BC088202 // GO:0005886 // plasma membrane // not recorded /// BC088202 // GO:0097208 /	BC088202 // GO:0003674 // molecular_function // no biological data available /// ENSRN	BC088202 // GO:0006810 // transport // not recorded /// BC088202 // GO:0051384 // resp	BC088202 // GO:0005886 // plasma membrane // not recorded /// BC088202 // GO:0097208 /	BC088202 // GO:0003674 // molecular_function // no biological data available /// ENSRN	Abca3	BC088202	0.362395	0.837714	1.0095	1.0095	HP1g up vs EV	0.898839	0.994155	-1.00588	S83A down vs EV	0.168945	0.934681	-1.06988	S83D down vs EV	0.74057	0.984803	-1.01543	S83A down vs HP1g	0.123043	0.925888	-1.08004	S83D down vs HP1g	1.22407	0.0228783	0.0498407	1
4627	17742345	ENSRNOT00000017878 // Abca4 // ATP-binding cassette, subfamily A (ABC1), member 4 // 2q	ENSRNOT00000017878 // GO:0006200 // ATP catabolic process // not recorded /// ENSRNOT0	ENSRNOT00000017878 // GO:0005575 // cellular_component // no biological data available	ENSRNOT00000017878 // GO:0003674 // molecular_function // no biological data available	ENSRNOT00000017878 // GO:0006200 // ATP catabolic process // not recorded /// ENSRNOT0	ENSRNOT00000017878 // GO:0005575 // cellular_component // no biological data available	ENSRNOT00000017878 // GO:0003674 // molecular_function // no biological data available	Abca4	ENSRNOT00000017878	0.0221016	0.00557614	1.12644	1.12644	HP1g up vs EV	0.105028	1.05964	1.05964	S83A up vs EV	0.0115426	1.10883	1.10883	S83D up vs EV	0.0899373	0.940702	-1.06304	S83A down vs HP1g	0.632635	0.984373	-1.01588	S83D down vs HP1g	5.68074	0.0534619	0.0250962	1
14239	17662919	NM_173307 // Abca5 // ATP-binding cassette, subfamily A (ABC1), member 5 // 10q32.1 //	NM_173307 // GO:0010745 // negative regulation of macrophage derived foam cell differen	NM_173307 // GO:0000139 // Golgi membrane // inferred from electronic annotation /// N	NM_173307 // GO:0005524 // ATP binding // inferred from electronic annotation /// NM_1	NM_173307 // GO:0010745 // negative regulation of macrophage derived foam cell differen	NM_173307 // GO:0000139 // Golgi membrane // inferred from electronic annotation /// N	NM_173307 // GO:0005524 // ATP binding // inferred from electronic annotation /// NM_1	Abca5	NM_173307	0.189026	0.106117	0.893686	-1.11896	HP1g down vs EV	0.254002	0.926941	-1.07882	S83A down vs EV	0.0474708	0.865539	-1.15535	S83D down vs EV	0.570291	1.03721	1.03721	S83A up vs HP1g	0.618192	0.968504	-1.03252	S83D down vs HP1g	2.02495	0.0722727	0.0951763	1
14170	17662880	XM_001081607 // Abca6 // ATP-binding cassette, subfamily A (ABC1), member 6 // 10q32.1	XM_001081607 // GO:0008150 // biological_process // no biological data available	XM_001081607 // GO:0005575 // cellular_component // no biological data available	XM_001081607 // GO:0003674 // molecular_function // no biological data available	XM_001081607 // GO:0008150 // biological_process // no biological data available	XM_001081607 // GO:0005575 // cellular_component // no biological data available	XM_001081607 // GO:0003674 // molecular_function // no biological data available	Abca6	XM_001081607	0.0134937	0.0589687	1.0943	1.0943	HP1g up vs EV	0.0434112	1.10314	1.10314	S83A up vs EV	0.00194896	1.20339	1.20339	S83D up vs EV	0.849303	1.00807	1.00807	S83A up vs HP1g	0.0489123	1.09969	1.09969	S83D up vs HP1g	6.82505	0.107236	0.0418989	1
15898	17833862	ENSRNOT00000064886 // Abca7 // ATP-binding cassette, subfamily A (ABC1), member 7 // 7q	ENSRNOT00000064886 // GO:0006909 // phagocytosis // inferred from electronic annotation	ENSRNOT00000064886 // GO:0000139 // Golgi membrane // inferred from electronic annotati	ENSRNOT00000064886 // GO:0005524 // ATP binding // inferred from electronic annotation	ENSRNOT00000064886 // GO:0006909 // phagocytosis // inferred from electronic annotation	ENSRNOT00000064886 // GO:0000139 // Golgi membrane // inferred from electronic annotati	ENSRNOT00000064886 // GO:0005524 // ATP binding // inferred from electronic annotation	Abca7	ENSRNOT00000064886	0.13786	0.0506583	1.06908	1.06908	HP1g up vs EV	0.0437061	1.07202	1.07202	S83A up vs EV	0.187803	1.04276	1.04276	S83D up vs EV	0.926984	1.00275	1.00275	S83A up vs HP1g	0.4161	0.975378	-1.02524	S83D down vs HP1g	2.45439	0.0194291	0.0211095	1
14072	17662835	ENSRNOT00000005775 // Abca9 // ATP-binding cassette, subfamily A (ABC1), member 9 // 10	ENSRNOT00000005775 // GO:0008150 // biological_process // no biological data available	ENSRNOT00000005775 // GO:0005575 // cellular_component // no biological data available	ENSRNOT00000005775 // GO:0003674 // molecular_function // no biological data available	ENSRNOT00000005775 // GO:0008150 // biological_process // no biological data available	ENSRNOT00000005775 // GO:0005575 // cellular_component // no biological data available	ENSRNOT00000005775 // GO:0003674 // molecular_function // no biological data available	Abca9	ENSRNOT00000005775	0.768096	0.595889	1.02274	1.02274	HP1g up vs EV	0.782371	1.0117	1.0117	S83A up vs EV	0.3333	1.04282	1.04282	S83D up vs EV	0.796579	0.989206	-1.01091	S83A down vs HP1g	0.645829	1.01963	1.01963	S83D up vs HP1g	0.383191	0.00595077	0.041412	1
28623	17734397	NM_001012166 // Abcb10 // ATP-binding cassette, subfamily B (MDR/TAP), member 10 // 19q	NM_001012166 // GO:0008150 // biological_process // no biological data available /// N	NM_001012166 // GO:0005575 // cellular_component // no biological data available /// N	NM_001012166 // GO:0003674 // molecular_function // no biological data available /// N	NM_001012166 // GO:0008150 // biological_process // no biological data available /// N	NM_001012166 // GO:0005575 // cellular_component // no biological data available /// N	NM_001012166 // GO:0003674 // molecular_function // no biological data available /// N	Abcb10	NM_001012166	0.0257526	0.104663	0.918423	-1.08882	HP1g down vs EV	0.290853	0.948766	-1.054	S83A down vs EV	0.00460333	0.834478	-1.19835	S83D down vs EV	0.504407	1.03304	1.03304	S83A up vs HP1g	0.0732382	0.908599	-1.10059	S83D down vs HP1g	5.35342	0.108443	0.054018	1
24321	17781099	NM_133401 // Abcb1a // ATP-binding cassette, sub-family B (MDR/TAP), member 1A // 4q12	NM_133401 // GO:0000086 // G2/M transition of mitotic cell cycle // not recorded /// N	NM_133401 // GO:0000139 // Golgi membrane // not recorded /// NM_133401 // GO:0005575	NM_133401 // GO:0005515 // protein binding // inferred from physical interaction /// N	NM_133401 // GO:0000086 // G2/M transition of mitotic cell cycle // not recorded /// N	NM_133401 // GO:0000139 // Golgi membrane // not recorded /// NM_133401 // GO:0005575	NM_133401 // GO:0005515 // protein binding // inferred from physical interaction /// N	Abcb1a	NM_133401	0.223437	0.103495	0.899015	-1.11233	HP1g down vs EV	0.0805309	0.890578	-1.12287	S83A down vs EV	0.500441	0.959936	-1.04174	S83D down vs EV	0.874773	0.990615	-1.00947	S83A down vs HP1g	0.290611	1.06776	1.06776	S83D up vs HP1g	1.80908	0.0568939	0.0838641	1
24345	17781129	NM_012623 // Abcb1b // ATP-binding cassette, subfamily B (MDR/TAP), member 1B // 4q12 /	NM_012623 // GO:0001666 // response to hypoxia // inferred from expression pattern ///	NM_012623 // GO:0000139 // Golgi membrane // inferred from direct assay /// NM_012623	NM_012623 // GO:0005215 // transporter activity // inferred from direct assay /// NM_0	NM_012623 // GO:0001666 // response to hypoxia // inferred from expression pattern ///	NM_012623 // GO:0000139 // Golgi membrane // inferred from direct assay /// NM_012623	NM_012623 // GO:0005215 // transporter activity // inferred from direct assay /// NM_0	Abcb1b	NM_012623	0.00107969	0.0321247	0.917555	-1.08985	HP1g down vs EV	0.213381	0.956078	-1.04594	S83A down vs EV	0.00501017	1.13574	1.13574	S83D up vs EV	0.250864	1.04198	1.04198	S83A up vs HP1g	0.000204541	1.23779	1.23779	S83D up vs HP1g	15.4725	0.159967	0.0275702	1
24382	17781157	ENSRNOT00000043822 // Abcb4 // ATP-binding cassette, subfamily B (MDR/TAP), member 4 //	ENSRNOT00000043822 // GO:0042493 // response to drug // inferred from expression patter	ENSRNOT00000043822 // GO:0000139 // Golgi membrane // inferred from direct assay /// E	ENSRNOT00000043822 // GO:0005515 // protein binding // inferred from physical interacti	ENSRNOT00000043822 // GO:0042493 // response to drug // inferred from expression patter	ENSRNOT00000043822 // GO:0000139 // Golgi membrane // inferred from direct assay /// E	ENSRNOT00000043822 // GO:0005515 // protein binding // inferred from physical interacti	Abcb4	ENSRNOT00000043822	6.11669e-07	1.91213e-05	1.56661	1.56661	HP1g up vs EV	2.20131e-06	1.82036	1.82036	S83A up vs EV	7.95834e-08	2.50905	2.50905	S83D up vs EV	0.0171568	1.16197	1.16197	S83A up vs HP1g	1.34218e-05	1.60157	1.60157	S83D up vs HP1g	116.494	2.7379	0.0626732	1
1795	17825279	ENSRNOT00000050893 // Abcb5 // ATP-binding cassette, subfamily B (MDR/TAP), member 5 //	ENSRNOT00000050893 // GO:0042391 // regulation of membrane potential // inferred from e	ENSRNOT00000050893 // GO:0000139 // Golgi membrane // not recorded /// ENSRNOT00000050	ENSRNOT00000050893 // GO:0005524 // ATP binding // inferred from electronic annotation	ENSRNOT00000050893 // GO:0042391 // regulation of membrane potential // inferred from e	ENSRNOT00000050893 // GO:0000139 // Golgi membrane // not recorded /// ENSRNOT00000050	ENSRNOT00000050893 // GO:0005524 // ATP binding // inferred from electronic annotation	Abcb5	ENSRNOT00000050893	0.0353301	0.574178	1.02091	1.02091	HP1g up vs EV	0.226688	0.954786	-1.04735	S83A down vs EV	0.0207893	0.903536	-1.10676	S83D down vs EV	0.0946402	0.93523	-1.06926	S83A down vs HP1g	0.00860555	0.885029	-1.12991	S83D down vs HP1g	4.71404	0.0551103	0.0311751	1
24450	17865624	NM_080582 // Abcb6 // ATP-binding cassette, subfamily B (MDR/TAP), member 6 // 9q33 //	NM_080582 // GO:0006779 // porphyrin-containing compound biosynthetic process // inferr	NM_080582 // GO:0005739 // mitochondrion // inferred from direct assay /// NM_080582 /	NM_080582 // GO:0005524 // ATP binding // inferred from electronic annotation /// NM_0	NM_080582 // GO:0006779 // porphyrin-containing compound biosynthetic process // inferr	NM_080582 // GO:0005739 // mitochondrion // inferred from direct assay /// NM_080582 /	NM_080582 // GO:0005524 // ATP binding // inferred from electronic annotation /// NM_0	Abcb6	NM_080582	0.220914	0.304998	1.03009	1.03009	HP1g up vs EV	0.262538	1.03314	1.03314	S83A up vs EV	0.445673	0.978538	-1.02193	S83D down vs EV	0.915633	1.00296	1.00296	S83A up vs HP1g	0.0942542	0.949956	-1.05268	S83D down vs HP1g	1.8235	0.0124958	0.0182736	1
7284	17878292	NM_212518 // Abcb7 // ATP-binding cassette, subfamily B (MDR/TAP), member 7 // Xq31 //	NM_212518 // GO:0006879 // cellular iron ion homeostasis // not recorded /// NM_212518	NM_212518 // GO:0005575 // cellular_component // no biological data available /// NM_2	NM_212518 // GO:0003674 // molecular_function // no biological data available /// NM_2	NM_212518 // GO:0006879 // cellular iron ion homeostasis // not recorded /// NM_212518	NM_212518 // GO:0005575 // cellular_component // no biological data available /// NM_2	NM_212518 // GO:0003674 // molecular_function // no biological data available /// NM_2	Abcb7	NM_212518	0.00720925	0.00153863	1.05944	1.05944	HP1g up vs EV	0.00474203	1.04867	1.04867	S83A up vs EV	0.0107405	1.04145	1.04145	S83D up vs EV	0.429795	0.98984	-1.01026	S83A down vs HP1g	0.200797	0.983025	-1.01727	S83D down vs HP1g	8.4949	0.0120006	0.00376714	1
36103	17788626	ENSRNOT00000012222 // Abcb8 // ATP-binding cassette, subfamily B (MDR/TAP), member 8 //	ENSRNOT00000012222 // GO:0055085 // transmembrane transport // not recorded /// NM_001	ENSRNOT00000012222 // GO:0005634 // nucleus // not recorded /// ENSRNOT00000012222 //	ENSRNOT00000012222 // GO:0005524 // ATP binding // inferred from electronic annotation	ENSRNOT00000012222 // GO:0055085 // transmembrane transport // not recorded /// NM_001	ENSRNOT00000012222 // GO:0005634 // nucleus // not recorded /// ENSRNOT00000012222 //	ENSRNOT00000012222 // GO:0005524 // ATP binding // inferred from electronic annotation	Abcb8	ENSRNOT00000012222	0.4524	0.684352	1.01347	1.01347	HP1g up vs EV	0.795973	1.00852	1.00852	S83A up vs EV	0.295182	0.965098	-1.03616	S83D down vs EV	0.881152	0.995116	-1.00491	S83A down vs HP1g	0.161703	0.952275	-1.05012	S83D down vs HP1g	0.971596	0.00915493	0.0251268	1
27489	17673726	NM_022238 // Abcb9 // ATP-binding cassette, subfamily B (MDR/TAP), member 9 // 12q15 //	NM_022238 // GO:0001916 // positive regulation of T cell mediated cytotoxicity // not r	NM_022238 // GO:0005743 // mitochondrial inner membrane // not recorded /// NM_022238	NM_022238 // GO:0005524 // ATP binding // inferred from electronic annotation /// NM_0	NM_022238 // GO:0001916 // positive regulation of T cell mediated cytotoxicity // not r	NM_022238 // GO:0005743 // mitochondrial inner membrane // not recorded /// NM_022238	NM_022238 // GO:0005524 // ATP binding // inferred from electronic annotation /// NM_0	Abcb9	NM_022238	0.606609	0.264021	1.06075	1.06075	HP1g up vs EV	0.675394	1.02156	1.02156	S83A up vs EV	0.993194	0.999568	-1.00043	S83D down vs EV	0.465283	0.963055	-1.03836	S83A down vs HP1g	0.26081	0.942318	-1.06121	S83D down vs HP1g	0.646715	0.014603	0.060214	1
34815	17653485	ENSRNOT00000046607 // Abcc1 // ATP-binding cassette, subfamily C (CFTR/MRP), member 1 /	ENSRNOT00000046607 // GO:0006200 // ATP catabolic process // not recorded /// ENSRNOT0	ENSRNOT00000046607 // GO:0005634 // nucleus // not recorded /// ENSRNOT00000046607 //	ENSRNOT00000046607 // GO:0005324 // long-chain fatty acid transporter activity // infer	ENSRNOT00000046607 // GO:0006200 // ATP catabolic process // not recorded /// ENSRNOT0	ENSRNOT00000046607 // GO:0005634 // nucleus // not recorded /// ENSRNOT00000046607 //	ENSRNOT00000046607 // GO:0005324 // long-chain fatty acid transporter activity // infer	Abcc1	ENSRNOT00000046607	0.0464804	0.0836679	0.936099	-1.06826	HP1g down vs EV	0.0101776	0.894242	-1.11827	S83A down vs EV	0.0270378	0.913663	-1.0945	S83D down vs EV	0.208401	0.955285	-1.04681	S83A down vs HP1g	0.488726	0.976032	-1.02456	S83D down vs HP1g	4.19787	0.0439442	0.0279152	1
14515	17857482	NM_001108201 // Abcc10 // ATP-binding cassette, subfamily C (CFTR/MRP), member 10 // 9q	NM_001108201 // GO:0008150 // biological_process // no biological data available /// E	NM_001108201 // GO:0005575 // cellular_component // no biological data available /// N	NM_001108201 // GO:0003674 // molecular_function // no biological data available /// N	NM_001108201 // GO:0008150 // biological_process // no biological data available /// E	NM_001108201 // GO:0005575 // cellular_component // no biological data available /// N	NM_001108201 // GO:0003674 // molecular_function // no biological data available /// N	Abcc10	NM_001108201	0.663406	0.44812	1.03644	1.03644	HP1g up vs EV	0.390553	1.04157	1.04157	S83A up vs EV	0.925893	0.995703	-1.00432	S83D down vs EV	0.915042	1.00495	1.00495	S83A up vs HP1g	0.397621	0.960699	-1.04091	S83D down vs HP1g	0.547899	0.0103308	0.0502807	1
21869	17728382	ENSRNOT00000021095 // Abcc12 // ATP-binding cassette, subfamily C (CFTR/MRP), member 12	---	ENSRNOT00000021095 // GO:0005739 // mitochondrion // inferred from electronic annotatio	ENSRNOT00000021095 // GO:0005524 // ATP binding // inferred from electronic annotation	---	ENSRNOT00000021095 // GO:0005739 // mitochondrion // inferred from electronic annotatio	ENSRNOT00000021095 // GO:0005524 // ATP binding // inferred from electronic annotation	Abcc12	ENSRNOT00000021095	0.469412	0.144072	0.873765	-1.14447	HP1g down vs EV	0.356507	0.92169	-1.08496	S83A down vs EV	0.278883	0.907729	-1.10165	S83D down vs EV	0.539628	1.05485	1.05485	S83A up vs HP1g	0.659433	1.03887	1.03887	S83D up vs HP1g	0.930297	0.0605215	0.173483	1
8382	17660092	ENSRNOT00000003977 // Abcc3 // ATP-binding cassette, subfamily C (CFTR/MRP), member 3 /	ENSRNOT00000003977 // GO:0006855 // drug transmembrane transport // inferred from mutan	ENSRNOT00000003977 // GO:0005887 // integral to plasma membrane // not recorded /// EN	ENSRNOT00000003977 // GO:0005524 // ATP binding // inferred from electronic annotation	ENSRNOT00000003977 // GO:0006855 // drug transmembrane transport // inferred from mutan	ENSRNOT00000003977 // GO:0005887 // integral to plasma membrane // not recorded /// EN	ENSRNOT00000003977 // GO:0005524 // ATP binding // inferred from electronic annotation	Abcc3	ENSRNOT00000003977	0.0817242	0.034129	1.07545	1.07545	HP1g up vs EV	0.0669141	1.06229	1.06229	S83A up vs EV	0.0238143	1.08259	1.08259	S83D up vs EV	0.677348	0.987765	-1.01239	S83A down vs HP1g	0.822262	1.00664	1.00664	S83D up vs HP1g	3.23728	0.0246547	0.020309	1
23654	17705225	NM_133411 // Abcc4 // ATP-binding cassette, subfamily C (CFTR/MRP), member 4 // 15q24 /	NM_133411 // GO:0010033 // response to organic substance // inferred from expression pa	NM_133411 // GO:0005886 // plasma membrane // not recorded /// NM_133411 // GO:0016020	NM_133411 // GO:0003674 // molecular_function // no biological data available /// NM_1	NM_133411 // GO:0010033 // response to organic substance // inferred from expression pa	NM_133411 // GO:0005886 // plasma membrane // not recorded /// NM_133411 // GO:0016020	NM_133411 // GO:0003674 // molecular_function // no biological data available /// NM_1	Abcc4	NM_133411	0.371093	0.390039	1.02916	1.02916	HP1g up vs EV	0.94919	1.00208	1.00208	S83A up vs EV	0.141334	1.05297	1.05297	S83D up vs EV	0.423717	0.973689	-1.02702	S83A down vs HP1g	0.490156	1.02314	1.02314	S83D up vs HP1g	1.19668	0.0112125	0.0249859	1
23683	17705239	NM_133411 // Abcc4 // ATP-binding cassette, subfamily C (CFTR/MRP), member 4 // 15q24 /	NM_133411 // GO:0010033 // response to organic substance // inferred from expression pa	NM_133411 // GO:0005886 // plasma membrane // not recorded /// NM_133411 // GO:0016020	NM_133411 // GO:0003674 // molecular_function // no biological data available /// NM_1	NM_133411 // GO:0010033 // response to organic substance // inferred from expression pa	NM_133411 // GO:0005886 // plasma membrane // not recorded /// NM_133411 // GO:0016020	NM_133411 // GO:0003674 // molecular_function // no biological data available /// NM_1	Abcc4	NM_133411	0.656912	0.634776	1.01986	1.01986	HP1g up vs EV	0.240376	1.0518	1.0518	S83A up vs EV	0.685108	1.01689	1.01689	S83D up vs EV	0.4609	1.03133	1.03133	S83A up vs HP1g	0.943521	0.997093	-1.00292	S83D down vs HP1g	0.558793	0.00830083	0.0396132	1
23618	17705205	NM_133411 // Abcc4 // ATP-binding cassette, subfamily C (CFTR/MRP), member 4 // 15q24 /	NM_133411 // GO:0010033 // response to organic substance // inferred from expression pa	NM_133411 // GO:0005886 // plasma membrane // not recorded /// NM_133411 // GO:0016020	NM_133411 // GO:0003674 // molecular_function // no biological data available /// NM_1	NM_133411 // GO:0010033 // response to organic substance // inferred from expression pa	NM_133411 // GO:0005886 // plasma membrane // not recorded /// NM_133411 // GO:0016020	NM_133411 // GO:0003674 // molecular_function // no biological data available /// NM_1	Abcc4	NM_133411	0.470977	0.747141	0.990343	-1.00975	HP1g down vs EV	0.956389	1.00164	1.00164	S83A up vs EV	0.255564	1.03625	1.03625	S83D up vs EV	0.706586	1.01141	1.01141	S83A up vs HP1g	0.157768	1.04635	1.04635	S83D up vs HP1g	0.926581	0.00733638	0.0211138	1
19959	17666808	NM_053924 // Abcc5 // ATP-binding cassette, subfamily C (CFTR/MRP), member 5 // 11q23 /	NM_053924 // GO:0032496 // response to lipopolysaccharide // inferred from expression p	NM_053924 // GO:0005624 // membrane fraction // inferred from electronic annotation //	NM_053924 // GO:0003674 // molecular_function // no biological data available /// NM_0	NM_053924 // GO:0032496 // response to lipopolysaccharide // inferred from expression p	NM_053924 // GO:0005624 // membrane fraction // inferred from electronic annotation //	NM_053924 // GO:0003674 // molecular_function // no biological data available /// NM_0	Abcc5	NM_053924	0.0134262	0.0173241	0.928431	-1.07709	HP1g down vs EV	0.0879762	0.952902	-1.04943	S83A down vs EV	0.303052	1.02771	1.02771	S83D up vs EV	0.325415	1.02636	1.02636	S83A up vs HP1g	0.00348056	1.10693	1.10693	S83D up vs HP1g	6.83741	0.0394915	0.0154022	1
5505	17633027	NM_031013 // Abcc6 // ATP-binding cassette, subfamily C (CFTR/MRP), member 6 // 1q22 //	NM_031013 // GO:0006200 // ATP catabolic process // inferred from direct assay /// ENS	NM_031013 // GO:0005624 // membrane fraction // inferred from direct assay /// NM_0310	NM_031013 // GO:0005524 // ATP binding // inferred from direct assay /// NM_031013 //	NM_031013 // GO:0006200 // ATP catabolic process // inferred from direct assay /// ENS	NM_031013 // GO:0005624 // membrane fraction // inferred from direct assay /// NM_0310	NM_031013 // GO:0005524 // ATP binding // inferred from direct assay /// NM_031013 //	Abcc6	NM_031013	0.434279	0.354461	1.08995	1.08995	HP1g up vs EV	0.48991	0.938557	-1.06547	S83A down vs EV	0.723121	1.03268	1.03268	S83D up vs EV	0.126305	0.861104	-1.1613	S83A down vs HP1g	0.555111	0.947464	-1.05545	S83D down vs HP1g	1.01754	0.0731844	0.191794	1
5601	17633068	ENSRNOT00000028696 // Abcc8 // ATP-binding cassette, subfamily C (CFTR/MRP), member 8 /	ENSRNOT00000028696 // GO:0009268 // response to pH // inferred from direct assay /// E	ENSRNOT00000028696 // GO:0005886 // plasma membrane // not recorded /// ENSRNOT0000002	ENSRNOT00000028696 // GO:0005267 // potassium channel activity // inferred from mutant	ENSRNOT00000028696 // GO:0009268 // response to pH // inferred from direct assay /// E	ENSRNOT00000028696 // GO:0005886 // plasma membrane // not recorded /// ENSRNOT0000002	ENSRNOT00000028696 // GO:0005267 // potassium channel activity // inferred from mutant	Abcc8	ENSRNOT00000028696	0.257532	0.170118	0.946171	-1.05689	HP1g down vs EV	0.977175	1.00108	1.00108	S83A up vs EV	0.562509	1.02242	1.02242	S83D up vs EV	0.16285	1.05804	1.05804	S83A up vs HP1g	0.0677067	1.08059	1.08059	S83D up vs HP1g	1.63159	0.0205883	0.0336494	1
12247	17796232	NM_013040 // Abcc9 // ATP-binding cassette, subfamily C (CFTR/MRP), member 9 // 4q44 //	NM_013040 // GO:0006932 // substrate-dependent cell migration, cell contraction // non-	NM_013040 // GO:0005624 // membrane fraction // inferred from direct assay /// NM_0130	NM_013040 // GO:0005267 // potassium channel activity // inferred from mutant phenotype	NM_013040 // GO:0006932 // substrate-dependent cell migration, cell contraction // non-	NM_013040 // GO:0005624 // membrane fraction // inferred from direct assay /// NM_0130	NM_013040 // GO:0005267 // potassium channel activity // inferred from mutant phenotype	Abcc9	NM_013040	0.280343	0.750386	0.97326	-1.02748	HP1g down vs EV	0.191203	1.1247	1.1247	S83A up vs EV	0.257123	1.10565	1.10565	S83D up vs EV	0.116965	1.15561	1.15561	S83A up vs HP1g	0.159848	1.13603	1.13603	S83D up vs HP1g	1.52791	0.0969531	0.169213	1
12307	17796257	NM_013040 // Abcc9 // ATP-binding cassette, subfamily C (CFTR/MRP), member 9 // 4q44 //	NM_013040 // GO:0006932 // substrate-dependent cell migration, cell contraction // non-	NM_013040 // GO:0005624 // membrane fraction // inferred from direct assay /// NM_0130	NM_013040 // GO:0005267 // potassium channel activity // inferred from mutant phenotype	NM_013040 // GO:0006932 // substrate-dependent cell migration, cell contraction // non-	NM_013040 // GO:0005624 // membrane fraction // inferred from direct assay /// NM_0130	NM_013040 // GO:0005267 // potassium channel activity // inferred from mutant phenotype	Abcc9	NM_013040	0.127713	0.534336	0.952293	-1.0501	HP1g down vs EV	0.043772	0.83525	-1.19725	S83A down vs EV	0.991787	1.0008	1.0008	S83D up vs EV	0.119694	0.877094	-1.14013	S83A down vs HP1g	0.527841	1.05094	1.05094	S83D up vs HP1g	2.56305	0.136063	0.141563	1
1472	17875077	NM_001108821 // Abcd1 // ATP-binding cassette, subfamily D (ALD), member 1 // Xq37 // 3	NM_001108821 // GO:0006200 // ATP catabolic process // not recorded /// NM_001108821 /	NM_001108821 // GO:0005737 // cytoplasm // not recorded /// NM_001108821 // GO:0005739	NM_001108821 // GO:0005325 // peroxisomal fatty-acyl-CoA transporter activity // not re	NM_001108821 // GO:0006200 // ATP catabolic process // not recorded /// NM_001108821 /	NM_001108821 // GO:0005737 // cytoplasm // not recorded /// NM_001108821 // GO:0005739	NM_001108821 // GO:0005325 // peroxisomal fatty-acyl-CoA transporter activity // not re	Abcd1	NM_001108821	0.711553	0.476787	1.04307	1.04307	HP1g up vs EV	0.697031	0.977453	-1.02307	S83A down vs EV	0.950374	0.996379	-1.00363	S83D down vs EV	0.283333	0.937095	-1.06713	S83A down vs HP1g	0.441034	0.955239	-1.04686	S83D down vs HP1g	0.469858	0.0140451	0.0797124	1
23087	17840244	ENSRNOT00000021064 // Abcd2 // ATP-binding cassette, subfamily D (ALD), member 2 // 7q3	ENSRNOT00000021064 // GO:0000038 // very long-chain fatty acid metabolic process // inf	ENSRNOT00000021064 // GO:0005739 // mitochondrion // inferred from electronic annotatio	ENSRNOT00000021064 // GO:0005524 // ATP binding // inferred from electronic annotation	ENSRNOT00000021064 // GO:0000038 // very long-chain fatty acid metabolic process // inf	ENSRNOT00000021064 // GO:0005739 // mitochondrion // inferred from electronic annotatio	ENSRNOT00000021064 // GO:0005524 // ATP binding // inferred from electronic annotation	Abcd2	ENSRNOT00000021064	0.232172	0.260192	0.932333	-1.07258	HP1g down vs EV	0.781097	0.983518	-1.01676	S83A down vs EV	0.0727134	0.887412	-1.12687	S83D down vs EV	0.382362	1.0549	1.0549	S83A up vs HP1g	0.417954	0.95182	-1.05062	S83D down vs HP1g	1.76065	0.0551365	0.0835095	1
18584	17751073	ENSRNOT00000016739 // Abcd3 // ATP-binding cassette, subfamily D (ALD), member 3 // 2q4	ENSRNOT00000016739 // GO:0006200 // ATP catabolic process // not recorded /// ENSRNOT0	ENSRNOT00000016739 // GO:0005739 // mitochondrion // inferred from direct assay /// EN	ENSRNOT00000016739 // GO:0005515 // protein binding // inferred from physical interacti	ENSRNOT00000016739 // GO:0006200 // ATP catabolic process // not recorded /// ENSRNOT0	ENSRNOT00000016739 // GO:0005739 // mitochondrion // inferred from direct assay /// EN	ENSRNOT00000016739 // GO:0005515 // protein binding // inferred from physical interacti	Abcd3	ENSRNOT00000016739	0.949453	0.755472	1.02047	1.02047	HP1g up vs EV	0.803187	0.983934	-1.01633	S83A down vs EV	0.976125	0.998061	-1.00194	S83D down vs EV	0.577904	0.964197	-1.03713	S83A down vs HP1g	0.733067	0.978041	-1.02245	S83D down vs HP1g	0.113959	0.00421822	0.0987077	1
34560	17823188	NM_001013100 // Abcd4 // ATP-binding cassette, subfamily D (ALD), member 4 // 6q31 // 2	---	NM_001013100 // GO:0005777 // peroxisome // not recorded /// NM_001013100 // GO:000578	---	---	NM_001013100 // GO:0005777 // peroxisome // not recorded /// NM_001013100 // GO:000578	---	Abcd4	NM_001013100	0.674634	0.622468	0.977223	-1.02331	HP1g down vs EV	0.914106	0.995003	-1.00502	S83A down vs EV	0.28808	0.950084	-1.05254	S83D down vs EV	0.699127	1.01819	1.01819	S83A up vs HP1g	0.548812	0.972228	-1.02857	S83D down vs HP1g	0.529283	0.0100379	0.0505735	1
22581	17729059	NM_001108446 // Abce1 // ATP-binding cassette, subfamily E (OABP), member 1 // 19q11 //	---	NM_001108446 // GO:0005737 // cytoplasm // not recorded /// NM_001108446 // GO:0005739	NM_001108446 // GO:0005524 // ATP binding // inferred from electronic annotation /// N	---	NM_001108446 // GO:0005737 // cytoplasm // not recorded /// NM_001108446 // GO:0005739	NM_001108446 // GO:0005524 // ATP binding // inferred from electronic annotation /// N	Abce1	NM_001108446	0.16497	0.838466	1.00598	1.00598	HP1g up vs EV	0.740547	0.990343	-1.00975	S83A down vs EV	0.0797107	1.05844	1.05844	S83D up vs EV	0.595082	0.984457	-1.01579	S83A down vs HP1g	0.110243	1.05215	1.05215	S83D up vs HP1g	2.20647	0.0165561	0.0200092	1
20391	17752554	NM_001109883 // Abcf1 // ATP-binding cassette, subfamily F (GCN20), member 1 // 20p12 /	NM_001109883 // GO:0006412 // translation // non-traceable author statement /// NM_001	NM_001109883 // GO:0005635 // nuclear envelope // not recorded /// NM_001109883 // GO:	NM_001109883 // GO:0005524 // ATP binding // inferred from electronic annotation /// N	NM_001109883 // GO:0006412 // translation // non-traceable author statement /// NM_001	NM_001109883 // GO:0005635 // nuclear envelope // not recorded /// NM_001109883 // GO:	NM_001109883 // GO:0005524 // ATP binding // inferred from electronic annotation /// N	Abcf1	NM_001109883	0.0266819	0.0233646	0.915818	-1.09192	HP1g down vs EV	0.202314	0.957249	-1.04466	S83A down vs EV	0.00597733	0.889911	-1.12371	S83D down vs EV	0.197215	1.04524	1.04524	S83A up vs HP1g	0.388326	0.971712	-1.02911	S83D down vs HP1g	5.27926	0.0489335	0.0247174	1
23480	17780508	NM_001109666 // Abcf2 // ATP-binding cassette, subfamily F (GCN20), member 2 // 4q11 //	---	NM_001109666 // GO:0005739 // mitochondrion // inferred from electronic annotation ///	NM_001109666 // GO:0005524 // ATP binding // inferred from electronic annotation /// N	---	NM_001109666 // GO:0005739 // mitochondrion // inferred from electronic annotation ///	NM_001109666 // GO:0005524 // ATP binding // inferred from electronic annotation /// N	Abcf2	NM_001109666	0.841399	0.436902	0.979669	-1.02075	HP1g down vs EV	0.580331	0.98564	-1.01457	S83A down vs EV	0.860622	0.995459	-1.00456	S83D down vs EV	0.814817	1.00609	1.00609	S83A up vs HP1g	0.541961	1.01612	1.01612	S83D up vs HP1g	0.27577	0.00162756	0.0157383	1
23236	17670458	ENSRNOT00000002327 // Abcf3 // ATP-binding cassette, subfamily F (GCN20), member 3 // 1	---	---	ENSRNOT00000002327 // GO:0005524 // ATP binding // inferred from electronic annotation	---	---	ENSRNOT00000002327 // GO:0005524 // ATP binding // inferred from electronic annotation	Abcf3	ENSRNOT00000002327	0.430539	0.148314	0.962216	-1.03927	HP1g down vs EV	0.663267	0.989177	-1.01094	S83A down vs EV	0.273913	0.972116	-1.02868	S83D down vs EV	0.284224	1.02802	1.02802	S83A up vs HP1g	0.681941	1.01029	1.01029	S83D up vs HP1g	1.02729	0.00557718	0.0144774	1
22021	17753937	ENSRNOT00000001533 // Abcg1 // ATP-binding cassette, subfamily G (WHITE), member 1 // 2	ENSRNOT00000001533 // GO:0006355 // regulation of transcription, DNA-dependent // not r	ENSRNOT00000001533 // GO:0005622 // intracellular // not recorded /// ENSRNOT000000015	ENSRNOT00000001533 // GO:0005524 // ATP binding // not recorded /// ENSRNOT00000001533	ENSRNOT00000001533 // GO:0006355 // regulation of transcription, DNA-dependent // not r	ENSRNOT00000001533 // GO:0005622 // intracellular // not recorded /// ENSRNOT000000015	ENSRNOT00000001533 // GO:0005524 // ATP binding // not recorded /// ENSRNOT00000001533	Abcg1	ENSRNOT00000001533	0.0021854	0.000631385	0.92172	-1.08493	HP1g down vs EV	0.00488188	0.943744	-1.05961	S83A down vs EV	0.000873898	0.925454	-1.08055	S83D down vs EV	0.15509	1.02389	1.02389	S83A up vs HP1g	0.794867	1.00405	1.00405	S83D up vs HP1g	12.4903	0.0264681	0.00565094	1
28042	17783946	NM_181381 // Abcg2 // ATP-binding cassette, subfamily G (WHITE), member 2 // 4q24 // 31	NM_181381 // GO:0006855 // drug transmembrane transport // inferred from direct assay	NM_181381 // GO:0005624 // membrane fraction // inferred from direct assay /// NM_1813	NM_181381 // GO:0005524 // ATP binding // inferred from electronic annotation /// NM_1	NM_181381 // GO:0006855 // drug transmembrane transport // inferred from direct assay	NM_181381 // GO:0005624 // membrane fraction // inferred from direct assay /// NM_1813	NM_181381 // GO:0005524 // ATP binding // inferred from electronic annotation /// NM_1	Abcg2	NM_181381	0.342991	0.996248	0.999483	-1.00052	HP1g down vs EV	0.510814	0.929231	-1.07616	S83A down vs EV	0.127543	0.834164	-1.1988	S83D down vs EV	0.513716	0.929712	-1.0756	S83A down vs HP1g	0.128483	0.834596	-1.19818	S83D down vs HP1g	1.28805	0.137241	0.284133	1
15322	17688160	ENSRNOT00000024972 // Abcg3 // ATP-binding cassette, subfamily G (WHITE), member 3 // 1	---	ENSRNOT00000024972 // GO:0016020 // membrane // inferred from electronic annotation //	ENSRNOT00000024972 // GO:0005524 // ATP binding // inferred from electronic annotation	---	ENSRNOT00000024972 // GO:0016020 // membrane // inferred from electronic annotation //	ENSRNOT00000024972 // GO:0005524 // ATP binding // inferred from electronic annotation	Abcg3	ENSRNOT00000024972	0.223373	0.963831	0.995735	-1.00428	HP1g down vs EV	0.148119	1.15747	1.15747	S83A up vs EV	0.558603	0.945769	-1.05734	S83D down vs EV	0.13808	1.16243	1.16243	S83A up vs HP1g	0.588533	0.94982	-1.05283	S83D down vs HP1g	1.80945	0.141458	0.208473	1
20628	17692803	NM_001004076 // Abcg3l1 // ATP-binding cassette, subfamily G (WHITE), member 3-like 1 /	---	---	---	---	---	---	Abcg3l1	NM_001004076	0.255353	0.474229	1.08957	1.08957	HP1g up vs EV	0.0909046	1.24549	1.24549	S83A up vs EV	0.113646	1.22495	1.22495	S83D up vs EV	0.275438	1.1431	1.1431	S83A up vs HP1g	0.335314	1.12425	1.12425	S83D up vs HP1g	1.64207	0.200746	0.326004	1
20573	17692749	NM_001014133 // Abcg3l2 // ATP-binding cassette, subfamily G (WHITE), member 3-like 2 /	---	NM_001014133 // GO:0016020 // membrane // inferred from electronic annotation /// ENSR	NM_001014133 // GO:0005524 // ATP binding // inferred from electronic annotation /// E	---	NM_001014133 // GO:0016020 // membrane // inferred from electronic annotation /// ENSR	NM_001014133 // GO:0005524 // ATP binding // inferred from electronic annotation /// E	Abcg3l2	NM_001014133	0.246715	0.519039	0.927593	-1.07806	HP1g down vs EV	0.505646	0.925281	-1.08075	S83A down vs EV	0.0613396	0.784751	-1.27429	S83D down vs EV	0.982685	0.997508	-1.0025	S83A down vs HP1g	0.171865	0.846008	-1.18202	S83D down vs HP1g	1.68469	0.195971	0.3102	1
15360	17688180	NM_001107205 // Abcg3l3 // ATP-binding cassette, subfamily G (WHITE), member 3-like 3 /	---	NM_001107205 // GO:0016020 // membrane // inferred from electronic annotation /// ENSR	NM_001107205 // GO:0005524 // ATP binding // inferred from electronic annotation /// N	---	NM_001107205 // GO:0016020 // membrane // inferred from electronic annotation /// ENSR	NM_001107205 // GO:0005524 // ATP binding // inferred from electronic annotation /// N	Abcg3l3	NM_001107205	0.283365	0.404652	0.931484	-1.07356	HP1g down vs EV	0.457835	1.06495	1.06495	S83A up vs EV	0.293357	0.913262	-1.09498	S83D down vs EV	0.135545	1.14329	1.14329	S83A up vs HP1g	0.812709	0.980437	-1.01995	S83D down vs HP1g	1.51493	0.0923569	0.162572	1
3719	17851697	NM_001106816 // Abcg4 // ATP-binding cassette, subfamily G (WHITE), member 4 // 8q22 //	NM_001106816 // GO:0033344 // cholesterol efflux // not recorded /// ENSRNOT0000001253	NM_001106816 // GO:0016021 // integral to membrane // inferred from electronic annotati	NM_001106816 // GO:0005524 // ATP binding // inferred from electronic annotation /// N	NM_001106816 // GO:0033344 // cholesterol efflux // not recorded /// ENSRNOT0000001253	NM_001106816 // GO:0016021 // integral to membrane // inferred from electronic annotati	NM_001106816 // GO:0005524 // ATP binding // inferred from electronic annotation /// N	Abcg4	NM_001106816	0.0386015	0.021726	1.12724	1.12724	HP1g up vs EV	0.273543	1.05078	1.05078	S83A up vs EV	0.584151	0.976257	-1.02432	S83D down vs EV	0.134086	0.932171	-1.07276	S83A down vs HP1g	0.00918459	0.866057	-1.15466	S83D down vs HP1g	4.54363	0.075558	0.0443452	1
31059	17819927	ENSRNOT00000007174 // Abcg5 // ATP-binding cassette, subfamily G (WHITE), member 5 // 6	ENSRNOT00000007174 // GO:0006200 // ATP catabolic process // not recorded /// ENSRNOT0	ENSRNOT00000007174 // GO:0005624 // membrane fraction // inferred from electronic annot	ENSRNOT00000007174 // GO:0005524 // ATP binding // inferred from electronic annotation	ENSRNOT00000007174 // GO:0006200 // ATP catabolic process // not recorded /// ENSRNOT0	ENSRNOT00000007174 // GO:0005624 // membrane fraction // inferred from electronic annot	ENSRNOT00000007174 // GO:0005524 // ATP binding // inferred from electronic annotation	Abcg5	ENSRNOT00000007174	0.889177	0.716263	1.02099	1.02099	HP1g up vs EV	0.856252	1.01037	1.01037	S83A up vs EV	0.71656	0.979461	-1.02097	S83D down vs EV	0.854409	0.9896	-1.01051	S83A down vs HP1g	0.473147	0.959322	-1.0424	S83D down vs HP1g	0.206369	0.00588251	0.0760129	1
21858	17813757	NM_130414 // Abcg8 // ATP-binding cassette, subfamily G (WHITE), member 8 // 6q12 // 15	NM_130414 // GO:0006200 // ATP catabolic process // not recorded /// NM_130414 // GO:0	NM_130414 // GO:0016020 // membrane // inferred from electronic annotation /// NM_1304	NM_130414 // GO:0005524 // ATP binding // inferred from electronic annotation /// NM_1	NM_130414 // GO:0006200 // ATP catabolic process // not recorded /// NM_130414 // GO:0	NM_130414 // GO:0016020 // membrane // inferred from electronic annotation /// NM_1304	NM_130414 // GO:0005524 // ATP binding // inferred from electronic annotation /// NM_1	Abcg8	NM_130414	0.0431198	0.513335	0.969386	-1.03158	HP1g down vs EV	0.046023	0.898305	-1.11321	S83A down vs EV	0.0127621	0.864921	-1.15618	S83D down vs EV	0.132433	0.926674	-1.07913	S83A down vs HP1g	0.0364723	0.892236	-1.12078	S83D down vs HP1g	4.3357	0.0839251	0.051618	1
30622	17820740	NM_001008520 // Abhd1 // abhydrolase domain containing 1 // 6q14 // 313917 /// ENSRNOT0	NM_001008520 // GO:0008150 // biological_process // no biological data available /// E	NM_001008520 // GO:0005575 // cellular_component // no biological data available /// N	NM_001008520 // GO:0003674 // molecular_function // no biological data available /// N	NM_001008520 // GO:0008150 // biological_process // no biological data available /// E	NM_001008520 // GO:0005575 // cellular_component // no biological data available /// N	NM_001008520 // GO:0003674 // molecular_function // no biological data available /// N	Abhd1	NM_001008520	0.373499	0.135758	0.957318	-1.04458	HP1g down vs EV	0.509624	0.982015	-1.01831	S83A down vs EV	0.169757	0.961097	-1.04048	S83D down vs EV	0.361128	1.0258	1.0258	S83A up vs HP1g	0.88463	1.00395	1.00395	S83D up vs HP1g	1.18923	0.0077028	0.0172723	1
18550	17665571	NM_001123352 // Abhd10 // abhydrolase domain containing 10 // 11q21 // 303953 /// ENSRN	NM_001123352 // GO:0006508 // proteolysis // inferred from electronic annotation /// N	NM_001123352 // GO:0005739 // mitochondrion // inferred from electronic annotation ///	NM_001123352 // GO:0004553 // hydrolase activity, hydrolyzing O-glycosyl compounds // n	NM_001123352 // GO:0006508 // proteolysis // inferred from electronic annotation /// N	NM_001123352 // GO:0005739 // mitochondrion // inferred from electronic annotation ///	NM_001123352 // GO:0004553 // hydrolase activity, hydrolyzing O-glycosyl compounds // n	Abhd10	NM_001123352	0.023888	0.696241	1.0164	1.0164	HP1g up vs EV	0.419526	1.03479	1.03479	S83A up vs EV	0.00635059	1.15869	1.15869	S83D up vs EV	0.667295	1.01809	1.01809	S83A up vs HP1g	0.011515	1.14	1.14	S83D up vs HP1g	5.5128	0.083375	0.0403304	1
355	17679264	BC088239 // Abhd11 // abhydrolase domain containing 11 // 12q12 // 360831	BC088239 // GO:0008150 // biological_process // no biological data available	BC088239 // GO:0005575 // cellular_component // no biological data available /// BC088	BC088239 // GO:0003674 // molecular_function // no biological data available /// BC088	BC088239 // GO:0008150 // biological_process // no biological data available	BC088239 // GO:0005575 // cellular_component // no biological data available /// BC088	BC088239 // GO:0003674 // molecular_function // no biological data available /// BC088	Abhd11	BC088239	0.661256	0.276768	1.03154	1.03154	HP1g up vs EV	0.535779	1.01736	1.01736	S83A up vs EV	0.327844	1.02811	1.02811	S83D up vs EV	0.617029	0.986255	-1.01394	S83A down vs HP1g	0.903567	0.996678	-1.00333	S83D down vs HP1g	0.551496	0.00365661	0.017681	1
33277	17677071	BC088239 // Abhd11 // abhydrolase domain containing 11 // 12q12 // 360831	BC088239 // GO:0008150 // biological_process // no biological data available	BC088239 // GO:0005575 // cellular_component // no biological data available /// BC088	BC088239 // GO:0003674 // molecular_function // no biological data available /// BC088	BC088239 // GO:0008150 // biological_process // no biological data available	BC088239 // GO:0005575 // cellular_component // no biological data available /// BC088	BC088239 // GO:0003674 // molecular_function // no biological data available /// BC088	Abhd11	BC088239	0.771712	0.341555	1.02494	1.02494	HP1g up vs EV	0.597239	1.01349	1.01349	S83A up vs EV	0.452762	1.01941	1.01941	S83D up vs EV	0.657084	0.988834	-1.01129	S83A down vs HP1g	0.829909	0.994608	-1.00542	S83D down vs HP1g	0.37779	0.00209956	0.0148199	1
21654	17778174	NM_001024314 // Abhd12 // abhydrolase domain containing 12 // 3q41 // 499913 /// ENSRNO	---	NM_001024314 // GO:0016021 // integral to membrane // inferred from electronic annotati	NM_001024314 // GO:0047372 // acylglycerol lipase activity // inferred from electronic	---	NM_001024314 // GO:0016021 // integral to membrane // inferred from electronic annotati	NM_001024314 // GO:0047372 // acylglycerol lipase activity // inferred from electronic	Abhd12	NM_001024314	0.333824	0.216972	0.957537	-1.04435	HP1g down vs EV	0.48	0.976303	-1.02427	S83A down vs EV	0.626982	1.01649	1.01649	S83D up vs EV	0.565434	1.0196	1.0196	S83A up vs HP1g	0.102171	1.06157	1.06157	S83D up vs HP1g	1.31976	0.0129559	0.0261783	1
25192	17816307	NM_001003928 // Abhd12b // abhydrolase domain containing 12B // 6q24 // 408202	---	---	---	---	---	---	Abhd12b	NM_001003928	0.39198	0.425786	1.05116	1.05116	HP1g up vs EV	0.478205	1.04523	1.04523	S83A up vs EV	0.458961	0.954793	-1.04735	S83D down vs EV	0.926527	0.994358	-1.00567	S83A down vs HP1g	0.144524	0.908325	-1.10093	S83D down vs HP1g	1.13382	0.0375472	0.0883082	1
34542	17713271	NM_001107327 // Abhd13 // abhydrolase domain containing 13 // 16q12.5 // 306630 /// ENS	---	---	---	---	---	---	Abhd13	NM_001107327	0.0230544	0.0291973	0.930762	-1.07439	HP1g down vs EV	0.0172427	0.922182	-1.08438	S83A down vs EV	0.904916	1.00334	1.00334	S83D up vs EV	0.741037	0.990782	-1.0093	S83A down vs HP1g	0.0241254	1.07798	1.07798	S83D up vs HP1g	5.58915	0.038341	0.0182931	1
10793	17855362	ENSRNOT00000016056 // Abhd14a // abhydrolase domain containing 14A // 8q32 // 300982 //	---	ENSRNOT00000016056 // GO:0005737 // cytoplasm // inferred from electronic annotation /	ENSRNOT00000016056 // GO:0016787 // hydrolase activity // inferred from electronic anno	---	ENSRNOT00000016056 // GO:0005737 // cytoplasm // inferred from electronic annotation /	ENSRNOT00000016056 // GO:0016787 // hydrolase activity // inferred from electronic anno	Abhd14a	ENSRNOT00000016056	0.0496017	0.864773	0.992576	-1.00748	HP1g down vs EV	0.196951	1.06145	1.06145	S83A up vs EV	0.0722333	0.916032	-1.09166	S83D down vs EV	0.152017	1.06938	1.06938	S83A up vs HP1g	0.0948255	0.922883	-1.08356	S83D down vs HP1g	4.0805	0.0686098	0.0448375	1
33940	17847304	NM_001007664 // Abhd14b // abhydrolase domain containing 14b // 8q32 // 300983 /// ENSR	---	NM_001007664 // GO:0005634 // nucleus // not recorded /// NM_001007664 // GO:0005730 /	NM_001007664 // GO:0016787 // hydrolase activity // inferred from electronic annotation	---	NM_001007664 // GO:0005634 // nucleus // not recorded /// NM_001007664 // GO:0005730 /	NM_001007664 // GO:0016787 // hydrolase activity // inferred from electronic annotation	Abhd14b	NM_001007664	0.0936092	0.0297	1.08633	1.08633	HP1g up vs EV	0.663554	1.01426	1.01426	S83A up vs EV	0.86517	1.00551	1.00551	S83D up vs EV	0.0600428	0.933659	-1.07106	S83A down vs HP1g	0.0390164	0.925604	-1.08038	S83D down vs HP1g	3.02475	0.0278671	0.024568	1
8361	17659084	NM_001107025 // Abhd15 // abhydrolase domain containing 15 // 10q26 // 303343 /// ENSRN	---	---	---	---	---	---	Abhd15	NM_001107025	0.00472171	0.122382	0.957245	-1.04466	HP1g down vs EV	0.200706	1.0359	1.0359	S83A up vs EV	0.00585985	0.910154	-1.09871	S83D down vs EV	0.0141925	1.08217	1.08217	S83A up vs HP1g	0.0812593	0.950806	-1.05174	S83D down vs HP1g	9.7781	0.0586096	0.0159839	1
28842	17649130	NM_001107025 // Abhd15 // abhydrolase domain containing 15 // 10q26 // 303343 /// ENSRN	---	---	---	---	---	---	Abhd15	NM_001107025	0.319888	0.916403	0.992801	-1.00725	HP1g down vs EV	0.297354	1.07718	1.07718	S83A up vs EV	0.396147	0.941959	-1.06162	S83D down vs EV	0.256131	1.08499	1.08499	S83A up vs HP1g	0.4533	0.948789	-1.05397	S83D down vs HP1g	1.36999	0.0570761	0.111098	1
25266	17756409	NM_212531 // Abhd16a // abhydrolase domain containing 16A // 20p12 // 361796 /// ENSRNO	---	NM_212531 // GO:0016021 // integral to membrane // inferred from electronic annotation	NM_212531 // GO:0016787 // hydrolase activity // inferred from electronic annotation /	---	NM_212531 // GO:0016021 // integral to membrane // inferred from electronic annotation	NM_212531 // GO:0016787 // hydrolase activity // inferred from electronic annotation /	Abhd16a	NM_212531	0.310566	0.644233	0.983434	-1.01685	HP1g down vs EV	0.0921826	0.93558	-1.06886	S83A down vs EV	0.260921	0.958755	-1.04302	S83D down vs EV	0.189845	0.95134	-1.05115	S83A down vs HP1g	0.486249	0.974905	-1.02574	S83D down vs HP1g	1.40504	0.015954	0.0302795	1
10559	17769804	NM_001014052 // Abhd16b // abhydrolase domain containing 16B // 3q43 // 311720 /// ENSR	---	---	NM_001014052 // GO:0016787 // hydrolase activity // inferred from electronic annotation	---	---	NM_001014052 // GO:0016787 // hydrolase activity // inferred from electronic annotation	Abhd16b	NM_001014052	0.420631	0.447587	0.97779	-1.02271	HP1g down vs EV	0.139882	0.954954	-1.04717	S83A down vs EV	0.808841	0.992992	-1.00706	S83D down vs EV	0.42517	0.976645	-1.02391	S83A down vs HP1g	0.598302	1.01555	1.01555	S83D up vs HP1g	1.0536	0.00780581	0.0197566	1
20855	17617612	NM_001106275 // Abhd2 // abhydrolase domain containing 2 // 1q31 // 293050 /// ENSRNOT0	NM_001106275 // GO:0009611 // response to wounding // inferred from electronic annotati	---	NM_001106275 // GO:0004091 // carboxylesterase activity // inferred from electronic ann	NM_001106275 // GO:0009611 // response to wounding // inferred from electronic annotati	---	NM_001106275 // GO:0004091 // carboxylesterase activity // inferred from electronic ann	Abhd2	NM_001106275	0.34246	0.326561	0.973352	-1.02738	HP1g down vs EV	0.119624	0.955967	-1.04606	S83A down vs EV	0.136213	0.95809	-1.04374	S83D down vs EV	0.505376	0.982139	-1.01819	S83A down vs HP1g	0.557857	0.98432	-1.01593	S83D down vs HP1g	1.28986	0.00807018	0.0166844	1
17283	17724816	NM_001106162 // Abhd3 // abhydrolase domain containing 3 // 18p13 // 291793 /// ENSRNOT	NM_001106162 // GO:0008150 // biological_process // no biological data available /// E	NM_001106162 // GO:0005575 // cellular_component // no biological data available /// E	NM_001106162 // GO:0003674 // molecular_function // no biological data available /// N	NM_001106162 // GO:0008150 // biological_process // no biological data available /// E	NM_001106162 // GO:0005575 // cellular_component // no biological data available /// E	NM_001106162 // GO:0003674 // molecular_function // no biological data available /// N	Abhd3	NM_001106162	0.389308	0.980637	0.999238	-1.00076	HP1g down vs EV	0.15168	1.04945	1.04945	S83A up vs EV	0.538491	1.01976	1.01976	S83D up vs EV	0.146107	1.05025	1.05025	S83A up vs HP1g	0.523184	1.02054	1.02054	S83D up vs HP1g	1.14164	0.00991863	0.0231681	1
28114	17698603	NM_001108866 // Abhd4 // abhydrolase domain containing 4 // 15p13 // 364380 /// ENSRNOT	---	---	NM_001108866 // GO:0016787 // hydrolase activity // inferred from electronic annotation	---	---	NM_001108866 // GO:0016787 // hydrolase activity // inferred from electronic annotation	Abhd4	NM_001108866	0.201283	0.426449	1.02785	1.02785	HP1g up vs EV	0.440038	1.027	1.027	S83A up vs EV	0.0458687	1.0805	1.0805	S83D up vs EV	0.980378	0.999168	-1.00083	S83A down vs HP1g	0.166155	1.05122	1.05122	S83D up vs HP1g	1.94296	0.0195659	0.0268537	1
36122	17848586	ENSRNOT00000000239 // Abhd5 // abhydrolase domain containing 5 // 8q32 // 316122 /// NM	ENSRNOT00000000239 // GO:0006629 // lipid metabolic process // inferred from direct ass	ENSRNOT00000000239 // GO:0005811 // lipid particle // not recorded /// ENSRNOT00000000	ENSRNOT00000000239 // GO:0003841 // 1-acylglycerol-3-phosphate O-acyltransferase activi	ENSRNOT00000000239 // GO:0006629 // lipid metabolic process // inferred from direct ass	ENSRNOT00000000239 // GO:0005811 // lipid particle // not recorded /// ENSRNOT00000000	ENSRNOT00000000239 // GO:0003841 // 1-acylglycerol-3-phosphate O-acyltransferase activi	Abhd5	ENSRNOT00000000239	0.230978	0.185223	1.04333	1.04333	HP1g up vs EV	0.1102	1.05397	1.05397	S83A up vs EV	0.979249	1.00079	1.00079	S83D up vs EV	0.737841	1.01019	1.01019	S83A up vs HP1g	0.192617	0.959219	-1.04251	S83D down vs HP1g	1.76714	0.0141748	0.0213901	1
19094	17701494	NM_001007680 // Abhd6 // abhydrolase domain containing 6 // 15p14 // 305795 /// ENSRNOT	NM_001007680 // GO:0030336 // negative regulation of cell migration // inferred from el	NM_001007680 // GO:0005739 // mitochondrion // inferred from electronic annotation ///	NM_001007680 // GO:0047372 // acylglycerol lipase activity // inferred from electronic	NM_001007680 // GO:0030336 // negative regulation of cell migration // inferred from el	NM_001007680 // GO:0005739 // mitochondrion // inferred from electronic annotation ///	NM_001007680 // GO:0047372 // acylglycerol lipase activity // inferred from electronic	Abhd6	NM_001007680	0.434685	0.153852	1.03259	1.03259	HP1g up vs EV	0.894176	1.0028	1.0028	S83A up vs EV	0.549888	1.01279	1.01279	S83D up vs EV	0.188401	0.97115	-1.02971	S83A down vs HP1g	0.369426	0.980824	-1.01955	S83D down vs HP1g	1.01649	0.00394605	0.0103521	1
30350	17710715	NM_001107301 // Abhd8 // abhydrolase domain containing 8 // 16p14 // 306338 /// ENSRNOT	---	---	NM_001107301 // GO:0016787 // hydrolase activity // inferred from electronic annotation	---	---	NM_001107301 // GO:0016787 // hydrolase activity // inferred from electronic annotation	Abhd8	NM_001107301	0.00203894	0.201687	1.03455	1.03455	HP1g up vs EV	0.436256	0.98019	-1.02021	S83A down vs EV	0.00194912	0.895501	-1.11669	S83D down vs EV	0.0580384	0.947458	-1.05546	S83A down vs HP1g	0.000357163	0.865596	-1.15527	S83D down vs HP1g	12.761	0.0712571	0.0148907	1
11342	17721240	NM_024397 // Abi1 // abl-interactor 1 // 17q12.3 // 79249 /// NM_024397 // Abi1 // abl-	NM_024397 // GO:0001756 // somitogenesis // not recorded /// NM_024397 // GO:0006928 /	NM_024397 // GO:0005622 // intracellular // not recorded /// NM_024397 // GO:0005634 /	NM_024397 // GO:0030296 // protein tyrosine kinase activator activity // not recorded	NM_024397 // GO:0001756 // somitogenesis // not recorded /// NM_024397 // GO:0006928 /	NM_024397 // GO:0005622 // intracellular // not recorded /// NM_024397 // GO:0005634 /	NM_024397 // GO:0030296 // protein tyrosine kinase activator activity // not recorded	Abi1	NM_024397	0.0153191	0.0062732	1.07858	1.07858	HP1g up vs EV	0.0189331	1.06223	1.06223	S83A up vs EV	0.00438518	1.08418	1.08418	S83D up vs EV	0.479441	0.984844	-1.01539	S83A down vs HP1g	0.807868	1.00519	1.00519	S83D up vs HP1g	6.51741	0.0258777	0.0105881	1
18367	17859773	NM_173143 // Abi2 // abl-interactor 2 // 9q31 // 286928 /// BC097273 // Abi2 // abl-int	NM_173143 // GO:0006928 // cellular component movement // not recorded /// NM_173143 /	NM_173143 // GO:0005829 // cytosol // not recorded /// NM_173143 // GO:0005913 // cell	NM_173143 // GO:0017124 // SH3 domain binding // not recorded /// NM_173143 // GO:0031	NM_173143 // GO:0006928 // cellular component movement // not recorded /// NM_173143 /	NM_173143 // GO:0005829 // cytosol // not recorded /// NM_173143 // GO:0005913 // cell	NM_173143 // GO:0017124 // SH3 domain binding // not recorded /// NM_173143 // GO:0031	Abi2	NM_173143	0.00988904	0.0078306	1.03541	1.03541	HP1g up vs EV	0.0277413	1.02688	1.02688	S83A up vs EV	0.0018455	1.04611	1.04611	S83D up vs EV	0.426859	0.991763	-1.00831	S83A down vs HP1g	0.328537	1.01033	1.01033	S83D up vs HP1g	7.62063	0.00696945	0.0024388	1
9094	17660371	NM_001013118 // Abi3 // ABI family, member 3 // 10q31 // 303476 /// ENSRNOT00000007897	NM_001013118 // GO:0018108 // peptidyl-tyrosine phosphorylation // not recorded /// NM	NM_001013118 // GO:0005622 // intracellular // not recorded /// NM_001013118 // GO:000	---	NM_001013118 // GO:0018108 // peptidyl-tyrosine phosphorylation // not recorded /// NM	NM_001013118 // GO:0005622 // intracellular // not recorded /// NM_001013118 // GO:000	---	Abi3	NM_001013118	0.634303	0.327403	0.936158	-1.0682	HP1g down vs EV	0.280584	0.929427	-1.07593	S83A down vs EV	0.698939	0.974959	-1.02568	S83D down vs EV	0.91198	0.99281	-1.00724	S83A down vs HP1g	0.538761	1.04145	1.04145	S83D up vs HP1g	0.597499	0.0223859	0.0999094	1
31425	17761275	NM_001100850 // Abl1 // c-abl oncogene 1, non-receptor tyrosine kinase // 3p12 // 31186	NM_001100850 // GO:0006975 // DNA damage induced protein phosphorylation // not recorde	NM_001100850 // GO:0001726 // ruffle // inferred from direct assay /// NM_001100850 //	NM_001100850 // GO:0000287 // magnesium ion binding // not recorded /// NM_001100850 /	NM_001100850 // GO:0006975 // DNA damage induced protein phosphorylation // not recorde	NM_001100850 // GO:0001726 // ruffle // inferred from direct assay /// NM_001100850 //	NM_001100850 // GO:0000287 // magnesium ion binding // not recorded /// NM_001100850 /	Abl1	NM_001100850	0.419444	0.190703	0.962327	-1.03915	HP1g down vs EV	0.247884	0.967075	-1.03405	S83A down vs EV	0.148478	0.957957	-1.04389	S83D down vs EV	0.859193	1.00493	1.00493	S83A up vs HP1g	0.869642	0.995458	-1.00456	S83D down vs HP1g	1.05679	0.00714177	0.0180212	1
2156	17681104	NM_001107186 // Abl2 // v-abl Abelson murine leukemia viral oncogene homolog 2 // 13q22	NM_001107186 // GO:0007015 // actin filament organization // not recorded /// NM_00110	NM_001107186 // GO:0005575 // cellular_component // no biological data available /// N	NM_001107186 // GO:0000287 // magnesium ion binding // not recorded /// NM_001107186 /	NM_001107186 // GO:0007015 // actin filament organization // not recorded /// NM_00110	NM_001107186 // GO:0005575 // cellular_component // no biological data available /// N	NM_001107186 // GO:0000287 // magnesium ion binding // not recorded /// NM_001107186 /	Abl2	NM_001107186	0.0278283	0.556216	1.01929	1.01929	HP1g up vs EV	0.660033	1.01431	1.01431	S83A up vs EV	0.0223853	0.915922	-1.0918	S83D down vs EV	0.87884	0.995116	-1.00491	S83A down vs HP1g	0.00885995	0.898591	-1.11285	S83D down vs HP1g	5.19207	0.0470613	0.0241708	1
20763	17643059	BC105867 // Ablim1 // actin-binding LIM protein 1 // 1q55 // 307989 /// BC105867 // Abl	BC105867 // GO:0007411 // axon guidance // not recorded /// BC105867 // GO:0008150 //	BC105867 // GO:0005575 // cellular_component // no biological data available /// BC105	BC105867 // GO:0003779 // actin binding // not recorded /// BC105867 // GO:0005515 //	BC105867 // GO:0007411 // axon guidance // not recorded /// BC105867 // GO:0008150 //	BC105867 // GO:0005575 // cellular_component // no biological data available /// BC105	BC105867 // GO:0003779 // actin binding // not recorded /// BC105867 // GO:0005515 //	Ablim1	BC105867	0.00337608	0.0474261	0.945861	-1.05724	HP1g down vs EV	0.0938494	0.955791	-1.04625	S83A down vs EV	0.023574	1.06861	1.06861	S83D up vs EV	0.672249	1.0105	1.0105	S83A up vs HP1g	0.000896718	1.12977	1.12977	S83D up vs HP1g	10.8955	0.0577449	0.014133	1
23610	17695191	NM_001177695 // Ablim2 // actin binding LIM protein family, member 2 // 14q21 // 360958	NM_001177695 // GO:0007010 // cytoskeleton organization // inferred from electronic ann	NM_001177695 // GO:0005634 // nucleus // inferred from electronic annotation /// NM_00	NM_001177695 // GO:0003779 // actin binding // inferred from electronic annotation ///	NM_001177695 // GO:0007010 // cytoskeleton organization // inferred from electronic ann	NM_001177695 // GO:0005634 // nucleus // inferred from electronic annotation /// NM_00	NM_001177695 // GO:0003779 // actin binding // inferred from electronic annotation ///	Ablim2	NM_001177695	0.0027056	0.00893147	0.938915	-1.06506	HP1g down vs EV	0.0327386	0.953761	-1.04848	S83A down vs EV	0.101203	1.0346	1.0346	S83D up vs EV	0.417848	1.01581	1.01581	S83A up vs HP1g	0.000743027	1.10191	1.10191	S83D up vs HP1g	11.6858	0.0369213	0.00842537	1
19779	17726592	NM_001191698 // Ablim3 // actin binding LIM protein family, member 3 // 18q12.1 // 3073	NM_001191698 // GO:0007010 // cytoskeleton organization // inferred from electronic ann	---	NM_001191698 // GO:0003779 // actin binding // inferred from electronic annotation ///	NM_001191698 // GO:0007010 // cytoskeleton organization // inferred from electronic ann	---	NM_001191698 // GO:0003779 // actin binding // inferred from electronic annotation ///	Ablim3	NM_001191698	0.522267	0.408332	1.04303	1.04303	HP1g up vs EV	0.639667	0.976783	-1.02377	S83A down vs EV	0.65052	0.977535	-1.02298	S83D down vs EV	0.211205	0.936484	-1.06782	S83A down vs HP1g	0.216092	0.937205	-1.067	S83D down vs HP1g	0.811771	0.017727	0.0582333	1
29475	17760312	ENSRNOT00000006553 // Abo // ABO blood group (transferase A, alpha 1-3-N-acetylgalactos	ENSRNOT00000006553 // GO:0006486 // protein glycosylation // inferred from electronic a	ENSRNOT00000006553 // GO:0005576 // extracellular region // inferred from electronic an	ENSRNOT00000006553 // GO:0004380 // glycoprotein-fucosylgalactoside alpha-N-acetylgalac	ENSRNOT00000006553 // GO:0006486 // protein glycosylation // inferred from electronic a	ENSRNOT00000006553 // GO:0005576 // extracellular region // inferred from electronic an	ENSRNOT00000006553 // GO:0004380 // glycoprotein-fucosylgalactoside alpha-N-acetylgalac	Abo	ENSRNOT00000006553	0.923021	0.752393	0.958063	-1.04377	HP1g down vs EV	0.990479	0.998386	-1.00162	S83A down vs EV	0.73079	1.04786	1.04786	S83D up vs EV	0.761383	1.04209	1.04209	S83A up vs HP1g	0.513957	1.09373	1.09373	S83D up vs HP1g	0.155797	0.0251167	0.429906	1
29520	17760328	XM_002726090 // Abo_predicted // ABO blood group (transferase A, alpha 1-3-N-acetylgala	XM_002726090 // GO:0008284 // positive regulation of cell proliferation // inferred fro	XM_002726090 // GO:0005794 // Golgi apparatus // inferred from direct assay /// XM_002	XM_002726090 // GO:0001962 // alpha-1,3-galactosyltransferase activity // inferred from	XM_002726090 // GO:0008284 // positive regulation of cell proliferation // inferred fro	XM_002726090 // GO:0005794 // Golgi apparatus // inferred from direct assay /// XM_002	XM_002726090 // GO:0001962 // alpha-1,3-galactosyltransferase activity // inferred from	Abo_predicted	XM_002726090	0.0617171	0.018968	0.840962	-1.18911	HP1g down vs EV	0.0262939	0.851572	-1.1743	S83A down vs EV	0.211071	0.922804	-1.08365	S83D down vs EV	0.837297	1.01262	1.01262	S83A up vs HP1g	0.154697	1.09732	1.09732	S83D up vs HP1g	3.69905	0.120989	0.0872219	1
10456	17770759	ENSRNOT00000044775 // Abo2 // histo-blood group ABO system transferase 2 // --- // 1003	ENSRNOT00000044775 // GO:0006486 // protein glycosylation // inferred from electronic a	ENSRNOT00000044775 // GO:0005576 // extracellular region // inferred from electronic an	ENSRNOT00000044775 // GO:0004380 // glycoprotein-fucosylgalactoside alpha-N-acetylgalac	ENSRNOT00000044775 // GO:0006486 // protein glycosylation // inferred from electronic a	ENSRNOT00000044775 // GO:0005576 // extracellular region // inferred from electronic an	ENSRNOT00000044775 // GO:0004380 // glycoprotein-fucosylgalactoside alpha-N-acetylgalac	Abo2	ENSRNOT00000044775	0.118393	0.0330968	0.870772	-1.14841	HP1g down vs EV	0.161807	0.920379	-1.08651	S83A down vs EV	0.0497179	0.883091	-1.13239	S83D down vs EV	0.333464	1.05697	1.05697	S83A up vs HP1g	0.80071	1.01415	1.01415	S83D up vs HP1g	2.67264	0.0725358	0.0723737	1
27202	17783444	NM_022935 // Abp1 // amiloride binding protein 1 (amine oxidase, copper-containing) //	NM_022935 // GO:0008150 // biological_process // no biological data available /// NM_0	NM_022935 // GO:0005615 // extracellular space // not recorded /// NM_022935 // GO:000	NM_022935 // GO:0004872 // receptor activity // not recorded /// NM_022935 // GO:00048	NM_022935 // GO:0008150 // biological_process // no biological data available /// NM_0	NM_022935 // GO:0005615 // extracellular space // not recorded /// NM_022935 // GO:000	NM_022935 // GO:0004872 // receptor activity // not recorded /// NM_022935 // GO:00048	Abp1	NM_022935	0.396702	0.180811	1.13183	1.13183	HP1g up vs EV	0.83231	0.981691	-1.01865	S83A down vs EV	0.722063	1.03162	1.03162	S83D up vs EV	0.13052	0.867348	-1.15294	S83A down vs HP1g	0.304341	0.911459	-1.09714	S83D down vs HP1g	1.12015	0.0748585	0.178211	1
18293	17615486	NM_001100859 // Abpa // androgen binding protein, alpha // 1q21 // 361551 /// ENSRNOT00	---	---	---	---	---	---	Abpa	NM_001100859	0.0861429	0.131067	1.11167	1.11167	HP1g up vs EV	0.202831	0.916398	-1.09123	S83A down vs EV	0.851282	1.01226	1.01226	S83D up vs EV	0.0153683	0.824341	-1.21309	S83A down vs HP1g	0.174972	0.910575	-1.09821	S83D down vs HP1g	3.15405	0.117026	0.0989428	1
18299	17615490	NM_001100859 // Abpa // androgen binding protein, alpha // 1q21 // 361551 /// ENSRNOT00	---	---	---	---	---	---	Abpa	NM_001100859	0.640165	0.942444	0.989835	-1.01027	HP1g down vs EV	0.750587	1.04616	1.04616	S83A up vs EV	0.29909	1.16449	1.16449	S83D up vs EV	0.697137	1.0569	1.0569	S83A up vs HP1g	0.270067	1.17645	1.17645	S83D up vs HP1g	0.587343	0.103471	0.46978	1
3712	17631877	GU269242 // Abpz // androgen binding protein zeta // 1q21 // 494528	---	---	---	---	---	---	Abpz	GU269242	0.408318	0.194483	1.07336	1.07336	HP1g up vs EV	0.165399	1.0793	1.0793	S83A up vs EV	0.638178	1.02473	1.02473	S83D up vs EV	0.914804	1.00554	1.00554	S83A up vs HP1g	0.380842	0.954694	-1.04746	S83D down vs HP1g	1.08729	0.0254527	0.062425	1
29071	17649228	NM_001105814 // Abr // active BCR-related gene // 10q26 // 287537 /// ENSRNOT0000003286	NM_001105814 // GO:0007420 // brain development // not recorded /// NM_001105814 // GO	NM_001105814 // GO:0005622 // intracellular // inferred from electronic annotation ///	NM_001105814 // GO:0005089 // Rho guanyl-nucleotide exchange factor activity // inferre	NM_001105814 // GO:0007420 // brain development // not recorded /// NM_001105814 // GO	NM_001105814 // GO:0005622 // intracellular // inferred from electronic annotation ///	NM_001105814 // GO:0005089 // Rho guanyl-nucleotide exchange factor activity // inferre	Abr	NM_001105814	0.298141	0.645476	1.01577	1.01577	HP1g up vs EV	0.18528	0.953673	-1.04858	S83A down vs EV	0.886892	1.00482	1.00482	S83D up vs EV	0.0900957	0.938872	-1.06511	S83A down vs HP1g	0.749071	0.989222	-1.0109	S83D down vs HP1g	1.45376	0.0145844	0.0267526	1
20441	17837073	ENSRNOT00000010539 // Abra // actin-binding Rho activating protein // 7q31 // 286965 //	ENSRNOT00000010539 // GO:0000060 // protein import into nucleus, translocation // infer	ENSRNOT00000010539 // GO:0005886 // plasma membrane // inferred from electronic annotat	ENSRNOT00000010539 // GO:0003713 // transcription coactivator activity // inferred from	ENSRNOT00000010539 // GO:0000060 // protein import into nucleus, translocation // infer	ENSRNOT00000010539 // GO:0005886 // plasma membrane // inferred from electronic annotat	ENSRNOT00000010539 // GO:0003713 // transcription coactivator activity // inferred from	Abra	ENSRNOT00000010539	0.325453	0.361233	1.06582	1.06582	HP1g up vs EV	0.882756	0.990027	-1.01007	S83A down vs EV	0.329971	0.933999	-1.07066	S83D down vs EV	0.29497	0.928886	-1.07656	S83A down vs HP1g	0.0798271	0.876318	-1.14114	S83D down vs HP1g	1.34963	0.0547808	0.108239	1
2668	17715786	NM_001025674 // Abt1 // activator of basal transcription 1 // 17q11 // 306960 /// ENSRN	NM_001025674 // GO:0006351 // transcription, DNA-dependent // inferred from electronic	NM_001025674 // GO:0005667 // transcription factor complex // not recorded /// NM_0010	NM_001025674 // GO:0003677 // DNA binding // inferred from electronic annotation /// N	NM_001025674 // GO:0006351 // transcription, DNA-dependent // inferred from electronic	NM_001025674 // GO:0005667 // transcription factor complex // not recorded /// NM_0010	NM_001025674 // GO:0003677 // DNA binding // inferred from electronic annotation /// N	Abt1	NM_001025674	0.140326	0.0805807	0.917837	-1.08952	HP1g down vs EV	0.0333751	0.89584	-1.11627	S83A down vs EV	0.199603	0.941809	-1.06179	S83D down vs EV	0.587089	0.976034	-1.02455	S83A down vs HP1g	0.564288	1.02612	1.02612	S83D up vs HP1g	2.42946	0.0418365	0.0459214	1
5878	17793080	NM_001005902 // Abtb1 // ankyrin repeat and BTB (POZ) domain containing 1 // 4q34 // 29	---	NM_001005902 // GO:0005730 // nucleolus // inferred from electronic annotation /// NM_	NM_001005902 // GO:0003746 // translation elongation factor activity // inferred from e	---	NM_001005902 // GO:0005730 // nucleolus // inferred from electronic annotation /// NM_	NM_001005902 // GO:0003746 // translation elongation factor activity // inferred from e	Abtb1	NM_001005902	0.675438	0.369699	1.0583	1.0583	HP1g up vs EV	0.294617	1.06914	1.06914	S83A up vs EV	0.356831	1.06002	1.06002	S83D up vs EV	0.868468	1.01025	1.01025	S83A up vs HP1g	0.9789	1.00163	1.00163	S83D up vs HP1g	0.52796	0.0175727	0.0887575	1
36354	17764350	NM_134403 // Abtb2 // ankyrin repeat and BTB (POZ) domain containing 2 // 3q32 // 17144	---	---	NM_134403 // GO:0003677 // DNA binding // inferred from electronic annotation /// ENSR	---	---	NM_134403 // GO:0003677 // DNA binding // inferred from electronic annotation /// ENSR	Abtb2	NM_134403	8.18778e-06	2.82627e-06	0.521615	-1.91712	HP1g down vs EV	3.76038e-06	0.53432	-1.87154	S83A down vs EV	1.12978e-05	0.582031	-1.71812	S83D down vs EV	0.680008	1.02436	1.02436	S83A up vs HP1g	0.0871789	1.11582	1.11582	S83D up vs HP1g	59.4998	1.76277	0.0790042	1
12529	17856338	NM_001040019 // Acaa1b // acetyl-Coenzyme A acyltransferase 1B // 8q32 // 501072 /// NM	NM_001040019 // GO:0006631 // fatty acid metabolic process // inferred from electronic	NM_001040019 // GO:0005777 // peroxisome // inferred from direct assay /// NM_00104001	NM_001040019 // GO:0003988 // acetyl-CoA C-acyltransferase activity // inferred from el	NM_001040019 // GO:0006631 // fatty acid metabolic process // inferred from electronic	NM_001040019 // GO:0005777 // peroxisome // inferred from direct assay /// NM_00104001	NM_001040019 // GO:0003988 // acetyl-CoA C-acyltransferase activity // inferred from el	Acaa1b	NM_001040019	0.427157	0.893603	0.99003	-1.01007	HP1g down vs EV	0.17873	0.898547	-1.11291	S83A down vs EV	0.30752	0.923948	-1.08231	S83D down vs EV	0.218348	0.907597	-1.10181	S83A down vs HP1g	0.369076	0.933253	-1.07152	S83D down vs HP1g	1.03619	0.0511242	0.131569	1
36394	17848752	NM_001040019 // Acaa1b // acetyl-Coenzyme A acyltransferase 1B // 8q32 // 501072 /// EN	NM_001040019 // GO:0006631 // fatty acid metabolic process // inferred from electronic	NM_001040019 // GO:0005777 // peroxisome // inferred from direct assay /// ENSRNOT0000	NM_001040019 // GO:0003988 // acetyl-CoA C-acyltransferase activity // inferred from el	NM_001040019 // GO:0006631 // fatty acid metabolic process // inferred from electronic	NM_001040019 // GO:0005777 // peroxisome // inferred from direct assay /// ENSRNOT0000	NM_001040019 // GO:0003988 // acetyl-CoA C-acyltransferase activity // inferred from el	Acaa1b	NM_001040019	0.946404	0.970443	1.00184	1.00184	HP1g up vs EV	0.914207	0.994658	-1.00537	S83A down vs EV	0.633684	0.976422	-1.02415	S83D down vs EV	0.884925	0.992828	-1.00722	S83A down vs HP1g	0.608148	0.974626	-1.02603	S83D down vs HP1g	0.118959	0.00258535	0.0579551	1
16235	17724261	ENSRNOT00000067018 // Acaa2 // acetyl-CoA acyltransferase 2 // 18q12.3 // 170465 /// EN	ENSRNOT00000067018 // GO:0006084 // acetyl-CoA metabolic process // inferred from direc	ENSRNOT00000067018 // GO:0005739 // mitochondrion // inferred from direct assay /// EN	ENSRNOT00000067018 // GO:0003988 // acetyl-CoA C-acyltransferase activity // inferred f	ENSRNOT00000067018 // GO:0006084 // acetyl-CoA metabolic process // inferred from direc	ENSRNOT00000067018 // GO:0005739 // mitochondrion // inferred from direct assay /// EN	ENSRNOT00000067018 // GO:0003988 // acetyl-CoA C-acyltransferase activity // inferred f	Acaa2	ENSRNOT00000067018	0.0525574	0.342654	1.04011	1.04011	HP1g up vs EV	0.301404	1.04401	1.04401	S83A up vs EV	0.0102015	1.13916	1.13916	S83D up vs EV	0.925874	1.00375	1.00375	S83A up vs HP1g	0.0479173	1.09523	1.09523	S83D up vs HP1g	3.97751	0.056622	0.0379614	1
30238	17649706	ENSRNOT00000044366 // Acaca // acetyl-CoA carboxylase alpha // 10q26 // 60581 /// NM_02	ENSRNOT00000044366 // GO:0001894 // tissue homeostasis // inferred from electronic anno	ENSRNOT00000044366 // GO:0005625 // soluble fraction // inferred from direct assay ///	ENSRNOT00000044366 // GO:0003989 // acetyl-CoA carboxylase activity // inferred from di	ENSRNOT00000044366 // GO:0001894 // tissue homeostasis // inferred from electronic anno	ENSRNOT00000044366 // GO:0005625 // soluble fraction // inferred from direct assay ///	ENSRNOT00000044366 // GO:0003989 // acetyl-CoA carboxylase activity // inferred from di	Acaca	ENSRNOT00000044366	0.215915	0.585641	1.01816	1.01816	HP1g up vs EV	0.90666	0.996172	-1.00384	S83A down vs EV	0.131507	0.948159	-1.05468	S83D down vs EV	0.510316	0.978403	-1.02207	S83A down vs HP1g	0.0547571	0.931246	-1.07383	S83D down vs HP1g	1.85267	0.0174263	0.0250829	1
28950	17674594	AM237460 // Acacb // acetyl-CoA carboxylase beta // 12q16 // 116719 /// AM237460 // Aca	AM237460 // GO:0006084 // acetyl-CoA metabolic process // inferred from direct assay /	AM237460 // GO:0005625 // soluble fraction // inferred from direct assay /// AM237460	AM237460 // GO:0003989 // acetyl-CoA carboxylase activity // inferred from direct assay	AM237460 // GO:0006084 // acetyl-CoA metabolic process // inferred from direct assay /	AM237460 // GO:0005625 // soluble fraction // inferred from direct assay /// AM237460	AM237460 // GO:0003989 // acetyl-CoA carboxylase activity // inferred from direct assay	Acacb	AM237460	0.321947	0.444117	1.07553	1.07553	HP1g up vs EV	0.301964	0.905009	-1.10496	S83A down vs EV	0.680504	1.0394	1.0394	S83D up vs EV	0.0927786	0.84145	-1.18842	S83A down vs HP1g	0.715444	0.966405	-1.03476	S83D down vs HP1g	1.3624	0.104427	0.204398	1
36223	17678788	ENSRNOT00000067975 // Acacb // acetyl-CoA carboxylase beta // 12q16 // 116719 /// NM_05	ENSRNOT00000067975 // GO:0006084 // acetyl-CoA metabolic process // inferred from direc	ENSRNOT00000067975 // GO:0005625 // soluble fraction // inferred from direct assay ///	ENSRNOT00000067975 // GO:0003989 // acetyl-CoA carboxylase activity // inferred from di	ENSRNOT00000067975 // GO:0006084 // acetyl-CoA metabolic process // inferred from direc	ENSRNOT00000067975 // GO:0005625 // soluble fraction // inferred from direct assay ///	ENSRNOT00000067975 // GO:0003989 // acetyl-CoA carboxylase activity // inferred from di	Acacb	ENSRNOT00000067975	0.00105877	0.0527236	1.09377	1.09377	HP1g up vs EV	0.0142063	1.13102	1.13102	S83A up vs EV	0.000150333	1.30331	1.30331	S83D up vs EV	0.420549	1.03406	1.03406	S83A up vs HP1g	0.00215878	1.19158	1.19158	S83D up vs HP1g	15.563	0.226841	0.0388685	1
27918	17674076	NM_001134537 // Acad10 // acyl-CoA dehydrogenase family, member 10 // 12q16 // 304500 /	---	NM_001134537 // GO:0005739 // mitochondrion // not recorded /// NM_001134537 // GO:000	---	---	NM_001134537 // GO:0005739 // mitochondrion // not recorded /// NM_001134537 // GO:000	---	Acad10	NM_001134537	0.604585	0.446119	1.0617	1.0617	HP1g up vs EV	0.608963	0.961003	-1.04058	S83A down vs EV	0.827544	0.98332	-1.01696	S83D down vs EV	0.219056	0.905153	-1.10479	S83A down vs HP1g	0.334747	0.926173	-1.07971	S83D down vs HP1g	0.650396	0.0340141	0.13946	1
34821	17737875	NM_181768 // Acad9 // acyl-CoA dehydrogenase family, member 9 // 2q25 // 294973 /// ENS	NM_181768 // GO:0008150 // biological_process // no biological data available /// ENSR	NM_181768 // GO:0005575 // cellular_component // no biological data available /// NM_1	NM_181768 // GO:0003674 // molecular_function // no biological data available /// ENSR	NM_181768 // GO:0008150 // biological_process // no biological data available /// ENSR	NM_181768 // GO:0005575 // cellular_component // no biological data available /// NM_1	NM_181768 // GO:0003674 // molecular_function // no biological data available /// ENSR	Acad9	NM_181768	0.737562	0.935781	0.997646	-1.00236	HP1g down vs EV	0.459183	0.978199	-1.02229	S83A down vs EV	0.75455	1.00921	1.00921	S83D up vs EV	0.507061	0.980507	-1.01988	S83A down vs HP1g	0.694873	1.0116	1.0116	S83D up vs HP1g	0.429427	0.00323189	0.0200695	1
23763	17865147	NM_012819 // Acadl // acyl-CoA dehydrogenase, long chain // 9q32 // 25287 /// ENSRNOT00	NM_012819 // GO:0001659 // temperature homeostasis // inferred from electronic annotati	NM_012819 // GO:0005737 // cytoplasm // not recorded /// NM_012819 // GO:0005739 // mi	NM_012819 // GO:0000062 // fatty-acyl-CoA binding // inferred from direct assay /// NM	NM_012819 // GO:0001659 // temperature homeostasis // inferred from electronic annotati	NM_012819 // GO:0005737 // cytoplasm // not recorded /// NM_012819 // GO:0005739 // mi	NM_012819 // GO:0000062 // fatty-acyl-CoA binding // inferred from direct assay /// NM	Acadl	NM_012819	0.00340951	0.665028	1.00905	1.00905	HP1g up vs EV	0.0390083	1.05066	1.05066	S83A up vs EV	0.00091851	1.10788	1.10788	S83D up vs EV	0.0785899	1.04124	1.04124	S83A up vs HP1g	0.00162243	1.09794	1.09794	S83D up vs HP1g	10.8614	0.0408898	0.0100392	1
19765	17752115	NM_016986 // Acadm // acyl-CoA dehydrogenase, C-4 to C-12 straight chain // 2q45 // 241	NM_016986 // GO:0001889 // liver development // inferred from electronic annotation //	NM_016986 // GO:0005739 // mitochondrion // inferred from direct assay /// NM_016986 /	NM_016986 // GO:0000062 // fatty-acyl-CoA binding // inferred from direct assay /// NM	NM_016986 // GO:0001889 // liver development // inferred from electronic annotation //	NM_016986 // GO:0005739 // mitochondrion // inferred from direct assay /// NM_016986 /	NM_016986 // GO:0000062 // fatty-acyl-CoA binding // inferred from direct assay /// NM	Acadm	NM_016986	0.366461	0.652363	0.984252	-1.016	HP1g down vs EV	0.463294	1.02648	1.02648	S83A up vs EV	0.314154	0.964219	-1.03711	S83D down vs EV	0.250777	1.0429	1.0429	S83A up vs HP1g	0.561237	0.979646	-1.02078	S83D down vs HP1g	1.21117	0.0130572	0.0287483	1
28730	17674498	NM_022512 // Acads // acyl-CoA dehydrogenase, C-2 to C-3 short chain // 12q16 // 64304	NM_022512 // GO:0006635 // fatty acid beta-oxidation // traceable author statement ///	NM_022512 // GO:0005739 // mitochondrion // inferred from direct assay /// NM_022512 /	NM_022512 // GO:0000062 // fatty-acyl-CoA binding // inferred from direct assay /// NM	NM_022512 // GO:0006635 // fatty acid beta-oxidation // traceable author statement ///	NM_022512 // GO:0005739 // mitochondrion // inferred from direct assay /// NM_022512 /	NM_022512 // GO:0000062 // fatty-acyl-CoA binding // inferred from direct assay /// NM	Acads	NM_022512	0.129786	0.443739	1.04477	1.04477	HP1g up vs EV	0.102906	1.10526	1.10526	S83A up vs EV	0.450183	0.957758	-1.0441	S83D down vs EV	0.33083	1.0579	1.0579	S83A up vs HP1g	0.148379	0.916714	-1.09085	S83D down vs HP1g	2.54001	0.0703187	0.0738251	1
24669	17621557	NM_013084 // Acadsb // acyl-CoA dehydrogenase, short/branched chain // 1q41 // 25618 //	NM_013084 // GO:0006631 // fatty acid metabolic process // traceable author statement	NM_013084 // GO:0005739 // mitochondrion // not recorded /// NM_013084 // GO:0005739 /	NM_013084 // GO:0003995 // acyl-CoA dehydrogenase activity // inferred from direct assa	NM_013084 // GO:0006631 // fatty acid metabolic process // traceable author statement	NM_013084 // GO:0005739 // mitochondrion // not recorded /// NM_013084 // GO:0005739 /	NM_013084 // GO:0003995 // acyl-CoA dehydrogenase activity // inferred from direct assa	Acadsb	NM_013084	0.150279	0.595696	1.02537	1.02537	HP1g up vs EV	0.219529	1.06226	1.06226	S83A up vs EV	0.251669	0.94552	-1.05762	S83D down vs EV	0.458078	1.03598	1.03598	S83A up vs HP1g	0.111567	0.922129	-1.08445	S83D down vs HP1g	2.33403	0.0449388	0.0513433	1
6348	17658004	ENSRNOT00000024973 // Acadvl // acyl-CoA dehydrogenase, very long chain // 10q24 // 253	ENSRNOT00000024973 // GO:0001659 // temperature homeostasis // inferred from electronic	ENSRNOT00000024973 // GO:0005739 // mitochondrion // inferred from direct assay /// EN	ENSRNOT00000024973 // GO:0000062 // fatty-acyl-CoA binding // inferred from direct assa	ENSRNOT00000024973 // GO:0001659 // temperature homeostasis // inferred from electronic	ENSRNOT00000024973 // GO:0005739 // mitochondrion // inferred from direct assay /// EN	ENSRNOT00000024973 // GO:0000062 // fatty-acyl-CoA binding // inferred from direct assa	Acadvl	ENSRNOT00000024973	0.52477	0.657309	1.01523	1.01523	HP1g up vs EV	0.320558	1.03535	1.03535	S83A up vs EV	0.684492	0.986267	-1.01392	S83D down vs EV	0.566211	1.01982	1.01982	S83A up vs HP1g	0.403423	0.971474	-1.02936	S83D down vs HP1g	0.806485	0.00813036	0.0268833	1
20843	17617593	NM_022190 // Acan // aggrecan // 1q31 // 58968 /// ENSRNOT00000047848 // Acan // aggrec	NM_022190 // GO:0001502 // cartilage condensation // not recorded /// NM_022190 // GO:	NM_022190 // GO:0005578 // proteinaceous extracellular matrix // inferred from direct a	NM_022190 // GO:0005201 // extracellular matrix structural constituent // traceable aut	NM_022190 // GO:0001502 // cartilage condensation // not recorded /// NM_022190 // GO:	NM_022190 // GO:0005578 // proteinaceous extracellular matrix // inferred from direct a	NM_022190 // GO:0005201 // extracellular matrix structural constituent // traceable aut	Acan	NM_022190	0.0181306	0.0269883	1.1144	1.1144	HP1g up vs EV	0.00507597	1.16557	1.16557	S83A up vs EV	0.0072725	1.15395	1.15395	S83D up vs EV	0.295267	1.04592	1.04592	S83A up vs HP1g	0.409671	1.03549	1.03549	S83D up vs HP1g	6.12342	0.0921699	0.0401387	1
6424	17657933	NM_001105796 // Acap1 // ArfGAP with coiled-coil, ankyrin repeat and PH domains 1 // 10	NM_001105796 // GO:0032312 // regulation of ARF GTPase activity // inferred from electr	---	NM_001105796 // GO:0005543 // phospholipid binding // inferred from electronic annotati	NM_001105796 // GO:0032312 // regulation of ARF GTPase activity // inferred from electr	---	NM_001105796 // GO:0005543 // phospholipid binding // inferred from electronic annotati	Acap1	NM_001105796	0.0397288	0.044622	0.89128	-1.12198	HP1g down vs EV	0.854466	1.00921	1.00921	S83A up vs EV	0.285284	1.05696	1.05696	S83D up vs EV	0.033213	1.13231	1.13231	S83A up vs HP1g	0.00780057	1.1859	1.1859	S83D up vs HP1g	4.48902	0.0984213	0.0584663	1
19411	17666325	NM_001034006 // Acap2 // ArfGAP with coiled-coil, ankyrin repeat and PH domains 2 // 11	NM_001034006 // GO:0032312 // regulation of ARF GTPase activity // inferred from electr	---	NM_001034006 // GO:0005543 // phospholipid binding // inferred from electronic annotati	NM_001034006 // GO:0032312 // regulation of ARF GTPase activity // inferred from electr	---	NM_001034006 // GO:0005543 // phospholipid binding // inferred from electronic annotati	Acap2	NM_001034006	0.396825	0.156004	0.930837	-1.0743	HP1g down vs EV	0.233329	0.942697	-1.06079	S83A down vs EV	0.744265	0.984661	-1.01558	S83D down vs EV	0.789075	1.01274	1.01274	S83A up vs HP1g	0.254283	1.05782	1.05782	S83D up vs HP1g	1.11979	0.0219716	0.0523231	1
9894	17805081	NM_001107999 // Acap3 // ArfGAP with coiled-coil, ankyrin repeat and PH domains 3 // 5q	NM_001107999 // GO:0032312 // regulation of ARF GTPase activity // inferred from electr	---	NM_001107999 // GO:0005543 // phospholipid binding // inferred from electronic annotati	NM_001107999 // GO:0032312 // regulation of ARF GTPase activity // inferred from electr	---	NM_001107999 // GO:0005543 // phospholipid binding // inferred from electronic annotati	Acap3	NM_001107999	0.90338	0.763331	1.00949	1.00949	HP1g up vs EV	0.798772	0.992038	-1.00803	S83A down vs EV	0.697513	1.0123	1.0123	S83D up vs EV	0.581005	0.982707	-1.0176	S83A down vs HP1g	0.929411	1.00278	1.00278	S83D up vs HP1g	0.185399	0.0015974	0.022976	1
5215	17852554	NM_017075 // Acat1 // acetyl-CoA acetyltransferase 1 // 8q24.1 // 25014 /// ENSRNOT0000	NM_017075 // GO:0001889 // liver development // inferred from expression pattern /// N	NM_017075 // GO:0005739 // mitochondrion // not recorded /// NM_017075 // GO:0005739 /	NM_017075 // GO:0003985 // acetyl-CoA C-acetyltransferase activity // inferred from dir	NM_017075 // GO:0001889 // liver development // inferred from expression pattern /// N	NM_017075 // GO:0005739 // mitochondrion // not recorded /// NM_017075 // GO:0005739 /	NM_017075 // GO:0003985 // acetyl-CoA C-acetyltransferase activity // inferred from dir	Acat1	NM_017075	0.0193935	0.0119196	1.07714	1.07714	HP1g up vs EV	0.0209845	1.06797	1.06797	S83A up vs EV	0.00439214	1.09424	1.09424	S83D up vs EV	0.719205	0.991488	-1.00859	S83A down vs HP1g	0.511747	1.01588	1.01588	S83D up vs HP1g	5.97048	0.0294546	0.0131557	1
12166	17611785	NM_001006995 // Acat3 // acetyl-Coenzyme A acetyltransferase 3 // 1q11 // 308100 /// EN	NM_001006995 // GO:0001889 // liver development // inferred from expression pattern //	NM_001006995 // GO:0005829 // cytosol // inferred from direct assay /// ENSRNOT0000002	NM_001006995 // GO:0003985 // acetyl-CoA C-acetyltransferase activity // inferred from	NM_001006995 // GO:0001889 // liver development // inferred from expression pattern //	NM_001006995 // GO:0005829 // cytosol // inferred from direct assay /// ENSRNOT0000002	NM_001006995 // GO:0003985 // acetyl-CoA C-acetyltransferase activity // inferred from	Acat3	NM_001006995	0.0149569	0.0834794	1.08077	1.08077	HP1g up vs EV	0.00854478	1.14572	1.14572	S83A up vs EV	0.666824	0.982593	-1.01771	S83D down vs EV	0.1758	1.0601	1.0601	S83A up vs HP1g	0.0416208	0.90916	-1.09992	S83D down vs HP1g	6.57469	0.095088	0.0385673	1
5056	17682614	ENSRNOT00000004293 // Acbd3 // acyl-CoA binding domain containing 3 // 13q26 // 289312	ENSRNOT00000004293 // GO:0006694 // steroid biosynthetic process // inferred from elect	ENSRNOT00000004293 // GO:0000139 // Golgi membrane // inferred from direct assay /// E	ENSRNOT00000004293 // GO:0000062 // fatty-acyl-CoA binding // inferred from electronic	ENSRNOT00000004293 // GO:0006694 // steroid biosynthetic process // inferred from elect	ENSRNOT00000004293 // GO:0000139 // Golgi membrane // inferred from direct assay /// E	ENSRNOT00000004293 // GO:0000062 // fatty-acyl-CoA binding // inferred from electronic	Acbd3	ENSRNOT00000004293	0.222499	0.227176	0.955614	-1.04645	HP1g down vs EV	0.659136	1.01602	1.01602	S83A up vs EV	0.181917	0.950527	-1.05205	S83D down vs EV	0.115372	1.06321	1.06321	S83A up vs HP1g	0.88159	0.994677	-1.00535	S83D down vs HP1g	1.81442	0.0204717	0.0300874	1
31852	17651628	NM_001012013 // Acbd4 // acyl-CoA binding domain containing 4 // 10q32.1 // 303577 ///	---	---	NM_001012013 // GO:0000062 // fatty-acyl-CoA binding // inferred from electronic annota	---	---	NM_001012013 // GO:0000062 // fatty-acyl-CoA binding // inferred from electronic annota	Acbd4	NM_001012013	0.0155457	0.508356	1.0232	1.0232	HP1g up vs EV	0.999357	1.00003	1.00003	S83A up vs EV	0.0106973	0.896132	-1.11591	S83D down vs EV	0.508851	0.977352	-1.02317	S83A down vs HP1g	0.00393692	0.875812	-1.1418	S83D down vs HP1g	6.48242	0.0666474	0.0274167	1
5746	17717540	NM_001077635 // Acbd5 // acyl-CoA binding domain containing 5 // 17q12.3 // 307170 ///	NM_001077635 // GO:0006810 // transport // inferred from electronic annotation /// ENS	NM_001077635 // GO:0005778 // peroxisomal membrane // inferred from electronic annotati	NM_001077635 // GO:0000062 // fatty-acyl-CoA binding // inferred from electronic annota	NM_001077635 // GO:0006810 // transport // inferred from electronic annotation /// ENS	NM_001077635 // GO:0005778 // peroxisomal membrane // inferred from electronic annotati	NM_001077635 // GO:0000062 // fatty-acyl-CoA binding // inferred from electronic annota	Acbd5	NM_001077635	0.491547	0.250148	0.929745	-1.07556	HP1g down vs EV	0.595547	0.968048	-1.03301	S83A down vs EV	0.804192	1.01517	1.01517	S83D up vs EV	0.511407	1.0412	1.0412	S83A up vs HP1g	0.172972	1.09188	1.09188	S83D up vs HP1g	0.878972	0.0284165	0.0862113	1
2079	17681065	NM_001011906 // Acbd6 // acyl-CoA binding domain containing 6 // 13q21 // 289125 /// EN	---	NM_001011906 // GO:0005634 // nucleus // inferred from electronic annotation /// NM_00	NM_001011906 // GO:0000062 // fatty-acyl-CoA binding // inferred from electronic annota	---	NM_001011906 // GO:0005634 // nucleus // inferred from electronic annotation /// NM_00	NM_001011906 // GO:0000062 // fatty-acyl-CoA binding // inferred from electronic annota	Acbd6	NM_001011906	0.861222	0.440287	1.04266	1.04266	HP1g up vs EV	0.873857	1.00847	1.00847	S83A up vs EV	0.71708	1.0195	1.0195	S83D up vs EV	0.535095	0.967209	-1.0339	S83A down vs HP1g	0.673992	0.977792	-1.02271	S83D down vs HP1g	0.247077	0.00612499	0.066106	1
10662	17720878	NM_001126079 // Acbd7 // acyl-CoA binding domain containing 7 // 17q12.3 // 361277 ///	---	---	NM_001126079 // GO:0000062 // fatty-acyl-CoA binding // inferred from electronic annota	---	---	NM_001126079 // GO:0000062 // fatty-acyl-CoA binding // inferred from electronic annota	Acbd7	NM_001126079	0.262425	0.967522	1.00309	1.00309	HP1g up vs EV	0.187035	1.11185	1.11185	S83A up vs EV	0.506098	0.950139	-1.05248	S83D down vs EV	0.198823	1.10842	1.10842	S83A up vs HP1g	0.481552	0.94721	-1.05573	S83D down vs HP1g	1.60845	0.0813401	0.134855	1
8780	17659257	NM_001034014 // Accn1 // amiloride-sensitive cation channel 1, neuronal // 10q26 // 253	NM_001034014 // GO:0001101 // response to acid // inferred from mutant phenotype /// N	NM_001034014 // GO:0005886 // plasma membrane // inferred from electronic annotation /	NM_001034014 // GO:0005216 // ion channel activity // inferred from direct assay /// N	NM_001034014 // GO:0001101 // response to acid // inferred from mutant phenotype /// N	NM_001034014 // GO:0005886 // plasma membrane // inferred from electronic annotation /	NM_001034014 // GO:0005216 // ion channel activity // inferred from direct assay /// N	Accn1	NM_001034014	0.960695	0.636273	1.0512	1.0512	HP1g up vs EV	0.766082	1.03176	1.03176	S83A up vs EV	0.917381	1.01093	1.01093	S83D up vs EV	0.858833	0.981514	-1.01883	S83A down vs HP1g	0.710666	0.961699	-1.03983	S83D down vs HP1g	0.0949381	0.00917637	0.25775	1
13195	17832236	NM_024154 // Accn2 // amiloride-sensitive cation channel 2, neuronal // 7q36 // 79123 /	NM_024154 // GO:0001101 // response to acid // not recorded /// NM_024154 // GO:000681	NM_024154 // GO:0005886 // plasma membrane // inferred from electronic annotation ///	NM_024154 // GO:0005216 // ion channel activity // inferred from direct assay /// NM_0	NM_024154 // GO:0001101 // response to acid // not recorded /// NM_024154 // GO:000681	NM_024154 // GO:0005886 // plasma membrane // inferred from electronic annotation ///	NM_024154 // GO:0005216 // ion channel activity // inferred from direct assay /// NM_0	Accn2	NM_024154	0.449475	0.718758	1.00945	1.00945	HP1g up vs EV	0.270568	0.970612	-1.03028	S83A down vs EV	0.49597	0.982185	-1.01814	S83D down vs EV	0.158165	0.961528	-1.04001	S83A down vs HP1g	0.308967	0.972992	-1.02776	S83D down vs HP1g	0.978871	0.00582352	0.0158646	1
36089	17788615	NM_173135 // Accn3 // amiloride-sensitive cation channel 3 // 4q11 // 286920 /// ENSRNO	NM_173135 // GO:0001101 // response to acid // inferred from direct assay /// NM_17313	NM_173135 // GO:0005737 // cytoplasm // inferred from electronic annotation /// NM_173	NM_173135 // GO:0005261 // cation channel activity // not recorded /// NM_173135 // GO	NM_173135 // GO:0001101 // response to acid // inferred from direct assay /// NM_17313	NM_173135 // GO:0005737 // cytoplasm // inferred from electronic annotation /// NM_173	NM_173135 // GO:0005261 // cation channel activity // not recorded /// NM_173135 // GO	Accn3	NM_173135	0.888039	0.474894	1.06153	1.06153	HP1g up vs EV	0.841081	1.01663	1.01663	S83A up vs EV	0.853237	1.01533	1.01533	S83D up vs EV	0.602201	0.957707	-1.04416	S83A down vs HP1g	0.591688	0.956482	-1.0455	S83D down vs HP1g	0.208038	0.0123597	0.158428	1
18195	17860685	NM_022234 // Accn4 // amiloride-sensitive cation channel 4, pituitary // 9q33 // 63882	---	NM_022234 // GO:0016021 // integral to membrane // inferred from electronic annotation	NM_022234 // GO:0005272 // sodium channel activity // inferred from electronic annotati	---	NM_022234 // GO:0016021 // integral to membrane // inferred from electronic annotation	NM_022234 // GO:0005272 // sodium channel activity // inferred from electronic annotati	Accn4	NM_022234	0.293881	0.238939	1.06642	1.06642	HP1g up vs EV	0.43359	1.04254	1.04254	S83A up vs EV	0.531329	0.96748	-1.03361	S83D down vs EV	0.665999	0.977612	-1.0229	S83A down vs HP1g	0.0901804	0.907224	-1.10226	S83D down vs HP1g	1.47102	0.0351863	0.0637859	1
523	17739305	ENSRNOT00000016039 // Accn5 // amiloride-sensitive cation channel 5, intestinal // 2q33	ENSRNOT00000016039 // GO:0035725 // sodium ion transmembrane transport // not recorded	ENSRNOT00000016039 // GO:0005886 // plasma membrane // inferred from electronic annotat	ENSRNOT00000016039 // GO:0005272 // sodium channel activity // not recorded /// ENSRNO	ENSRNOT00000016039 // GO:0035725 // sodium ion transmembrane transport // not recorded	ENSRNOT00000016039 // GO:0005886 // plasma membrane // inferred from electronic annotat	ENSRNOT00000016039 // GO:0005272 // sodium channel activity // not recorded /// ENSRNO	Accn5	ENSRNOT00000016039	0.573144	0.201762	1.10289	1.10289	HP1g up vs EV	0.556698	1.04413	1.04413	S83A up vs EV	0.759099	1.0226	1.0226	S83D up vs EV	0.459271	0.946727	-1.05627	S83A down vs HP1g	0.314399	0.9272	-1.07852	S83D down vs HP1g	0.709211	0.0329374	0.123846	1
17253	17774751	NM_001267534 // Accs // 1-aminocyclopropane-1-carboxylate synthase homolog (Arabidopsis	---	---	NM_001267534 // GO:0016740 // transferase activity // inferred from electronic annotati	---	---	NM_001267534 // GO:0016740 // transferase activity // inferred from electronic annotati	Accs	NM_001267534	0.443955	0.579443	0.975351	-1.02527	HP1g down vs EV	0.877479	0.993146	-1.0069	S83A down vs EV	0.155573	0.934498	-1.07009	S83D down vs EV	0.686662	1.01824	1.01824	S83A up vs HP1g	0.351079	0.958114	-1.04372	S83D down vs HP1g	0.992746	0.0173621	0.0466374	1
17292	17774770	NM_001109594 // Accsl // 1-aminocyclopropane-1-carboxylate synthase homolog (Arabidopsi	---	---	NM_001109594 // GO:0016740 // transferase activity // inferred from electronic annotati	---	---	NM_001109594 // GO:0016740 // transferase activity // inferred from electronic annotati	Accsl	NM_001109594	0.175919	0.206459	1.1001	1.1001	HP1g up vs EV	0.724626	0.974995	-1.02565	S83A down vs EV	0.118351	1.12907	1.12907	S83D up vs EV	0.12009	0.886277	-1.12831	S83A down vs HP1g	0.717753	1.02633	1.02633	S83D up vs HP1g	2.1201	0.0956185	0.120269	1
26695	17733134	NM_001037193 // Acd // adrenocortical dysplasia homolog (mouse) // 19q12 // 307798 ///	NM_001037193 // GO:0000723 // telomere maintenance // not recorded /// NM_001037193 //	NM_001037193 // GO:0000781 // chromosome, telomeric region // not recorded /// NM_0010	NM_001037193 // GO:0003677 // DNA binding // inferred from electronic annotation /// N	NM_001037193 // GO:0000723 // telomere maintenance // not recorded /// NM_001037193 //	NM_001037193 // GO:0000781 // chromosome, telomeric region // not recorded /// NM_0010	NM_001037193 // GO:0003677 // DNA binding // inferred from electronic annotation /// N	Acd	NM_001037193	0.0428612	0.143905	1.01946	1.01946	HP1g up vs EV	0.831781	0.997393	-1.00261	S83A down vs EV	0.0826473	0.976686	-1.02387	S83D down vs EV	0.103139	0.978357	-1.02212	S83A down vs HP1g	0.00695128	0.958046	-1.04379	S83D down vs HP1g	4.34686	0.00576089	0.00353413	1
32512	17651988	NM_012544 // Ace // angiotensin I converting enzyme (peptidyl-dipeptidase A) 1 // 10q32	NM_012544 // GO:0001666 // response to hypoxia // inferred from expression pattern ///	NM_012544 // GO:0005615 // extracellular space // inferred from electronic annotation	NM_012544 // GO:0003779 // actin binding // inferred from electronic annotation /// NM	NM_012544 // GO:0001666 // response to hypoxia // inferred from expression pattern ///	NM_012544 // GO:0005615 // extracellular space // inferred from electronic annotation	NM_012544 // GO:0003779 // actin binding // inferred from electronic annotation /// NM	Ace	NM_012544	0.00902521	0.00149891	1.10576	1.10576	HP1g up vs EV	0.0138165	1.06913	1.06913	S83A up vs EV	0.0126904	1.07041	1.07041	S83D up vs EV	0.152256	0.966874	-1.03426	S83A down vs HP1g	0.165575	0.968036	-1.03302	S83D down vs HP1g	7.86647	0.0333991	0.011322	1
5119	17877037	NM_001012006 // Ace2 // angiotensin I converting enzyme (peptidyl-dipeptidase A) 2 // X	NM_001012006 // GO:0003051 // angiotensin-mediated drinking behavior // not recorded /	NM_001012006 // GO:0005576 // extracellular region // inferred from electronic annotati	NM_001012006 // GO:0001618 // viral receptor activity // not recorded /// NM_001012006	NM_001012006 // GO:0003051 // angiotensin-mediated drinking behavior // not recorded /	NM_001012006 // GO:0005576 // extracellular region // inferred from electronic annotati	NM_001012006 // GO:0001618 // viral receptor activity // not recorded /// NM_001012006	Ace2	NM_001012006	0.0718307	0.67841	0.977235	-1.0233	HP1g down vs EV	0.0269772	0.865319	-1.15564	S83A down vs EV	0.0617517	0.890298	-1.12322	S83D down vs EV	0.0527154	0.885477	-1.12933	S83A down vs HP1g	0.119953	0.911038	-1.09765	S83D down vs HP1g	3.44567	0.0924792	0.0715714	1
32338	17652017	NM_001258237 // Ace3 // angiotensin I converting enzyme (peptidyl-dipeptidase A) 3 // 1	---	---	---	---	---	---	Ace3	NM_001258237	0.00909949	0.137596	1.10435	1.10435	HP1g up vs EV	0.151488	1.1001	1.1001	S83A up vs EV	0.0014762	1.32948	1.32948	S83D up vs EV	0.950408	0.996147	-1.00387	S83A down vs HP1g	0.0150314	1.20386	1.20386	S83D up vs HP1g	7.8442	0.265946	0.0904094	1
27116	17867772	NM_001106875 // Acer1 // alkaline ceramidase 1 // 9q11 // 301118	NM_001106875 // GO:0006665 // sphingolipid metabolic process // not recorded /// NM_00	NM_001106875 // GO:0005783 // endoplasmic reticulum // not recorded	NM_001106875 // GO:0017040 // ceramidase activity // not recorded /// NM_001106875 //	NM_001106875 // GO:0006665 // sphingolipid metabolic process // not recorded /// NM_00	NM_001106875 // GO:0005783 // endoplasmic reticulum // not recorded	NM_001106875 // GO:0017040 // ceramidase activity // not recorded /// NM_001106875 //	Acer1	NM_001106875	0.148896	0.0660038	0.879712	-1.13674	HP1g down vs EV	0.0808943	0.886679	-1.1278	S83A down vs EV	0.681539	0.974686	-1.02597	S83D down vs EV	0.899033	1.00792	1.00792	S83A up vs HP1g	0.127122	1.10796	1.10796	S83D up vs HP1g	2.34682	0.0797314	0.090598	1
18094	17799707	NM_001107943 // Acer2 // alkaline ceramidase 2 // 5q32 // 313339 /// ENSRNOT00000010056	NM_001107943 // GO:0001953 // negative regulation of cell-matrix adhesion // not record	NM_001107943 // GO:0005575 // cellular_component // no biological data available /// N	NM_001107943 // GO:0003674 // molecular_function // no biological data available /// N	NM_001107943 // GO:0001953 // negative regulation of cell-matrix adhesion // not record	NM_001107943 // GO:0005575 // cellular_component // no biological data available /// N	NM_001107943 // GO:0003674 // molecular_function // no biological data available /// N	Acer2	NM_001107943	2.36982e-05	1.75264e-05	0.904609	-1.10545	HP1g down vs EV	0.000246521	0.93327	-1.0715	S83A down vs EV	0.571884	1.00654	1.00654	S83D up vs EV	0.0224418	1.03168	1.03168	S83A up vs HP1g	1.10012e-05	1.11268	1.11268	S83D up vs HP1g	44.9298	0.0514301	0.00305248	1
15986	17808505	NM_001107943 // Acer2 // alkaline ceramidase 2 // 5q32 // 313339 /// ENSRNOT00000010056	NM_001107943 // GO:0001953 // negative regulation of cell-matrix adhesion // not record	NM_001107943 // GO:0005575 // cellular_component // no biological data available /// N	NM_001107943 // GO:0003674 // molecular_function // no biological data available /// N	NM_001107943 // GO:0001953 // negative regulation of cell-matrix adhesion // not record	NM_001107943 // GO:0005575 // cellular_component // no biological data available /// N	NM_001107943 // GO:0003674 // molecular_function // no biological data available /// N	Acer2	NM_001107943	0.495317	0.375331	1.10596	1.10596	HP1g up vs EV	0.797929	0.972001	-1.02881	S83A down vs EV	0.32616	1.11875	1.11875	S83D up vs EV	0.263199	0.878877	-1.13782	S83A down vs HP1g	0.917281	1.01157	1.01157	S83D up vs HP1g	0.870485	0.0938388	0.287468	1
20510	17702696	ENSRNOT00000018982 // Acin1 // apoptotic chromatin condensation inducer 1 // 15p13 // 3	ENSRNOT00000018982 // GO:0030218 // erythrocyte differentiation // not recorded /// EN	ENSRNOT00000018982 // GO:0005634 // nucleus // not recorded /// ENSRNOT00000018982 //	---	ENSRNOT00000018982 // GO:0030218 // erythrocyte differentiation // not recorded /// EN	ENSRNOT00000018982 // GO:0005634 // nucleus // not recorded /// ENSRNOT00000018982 //	---	Acin1	ENSRNOT00000018982	0.798828	0.443759	0.979375	-1.02106	HP1g down vs EV	0.383639	0.976438	-1.02413	S83A down vs EV	0.543703	0.983729	-1.01654	S83D down vs EV	0.910433	0.997001	-1.00301	S83A down vs HP1g	0.868108	1.00445	1.00445	S83D up vs HP1g	0.337702	0.00211678	0.0167152	1
11496	17661380	NM_016987 // Acly // ATP citrate lyase // 10q32.1 // 24159 /// ENSRNOT00000023447 // Ac	NM_016987 // GO:0006084 // acetyl-CoA metabolic process // inferred from direct assay	NM_016987 // GO:0005625 // soluble fraction // inferred from direct assay /// NM_01698	NM_016987 // GO:0003878 // ATP citrate synthase activity // inferred from direct assay	NM_016987 // GO:0006084 // acetyl-CoA metabolic process // inferred from direct assay	NM_016987 // GO:0005625 // soluble fraction // inferred from direct assay /// NM_01698	NM_016987 // GO:0003878 // ATP citrate synthase activity // inferred from direct assay	Acly	NM_016987	0.0857337	0.67117	1.00912	1.00912	HP1g up vs EV	0.552533	1.01286	1.01286	S83A up vs EV	0.068244	0.957515	-1.04437	S83D down vs EV	0.862115	1.0037	1.0037	S83A up vs HP1g	0.0343296	0.94886	-1.0539	S83D down vs HP1g	3.16153	0.0125776	0.0106088	1
7120	17683821	NM_134372 // Acmsd // aminocarboxymuconate semialdehyde decarboxylase // 13q12 // 17138	NM_134372 // GO:0006568 // tryptophan metabolic process // traceable author statement	NM_134372 // GO:0005829 // cytosol // not recorded /// NM_134372 // GO:0005829 // cyto	NM_134372 // GO:0001760 // aminocarboxymuconate-semialdehyde decarboxylase activity //	NM_134372 // GO:0006568 // tryptophan metabolic process // traceable author statement	NM_134372 // GO:0005829 // cytosol // not recorded /// NM_134372 // GO:0005829 // cyto	NM_134372 // GO:0001760 // aminocarboxymuconate-semialdehyde decarboxylase activity //	Acmsd	NM_134372	0.0269614	0.0982456	1.07581	1.07581	HP1g up vs EV	0.0715454	0.922118	-1.08446	S83A down vs EV	0.690289	0.983991	-1.01627	S83D down vs EV	0.00425277	0.857138	-1.16667	S83A down vs HP1g	0.0517228	0.914651	-1.09331	S83D down vs HP1g	5.25757	0.0751092	0.0380958	1
24803	17781507	NM_001047914 // Acn9 // ACN9 homolog (S. cerevisiae) // 4q21 // 362323 /// ENSRNOT00000	---	NM_001047914 // GO:0005758 // mitochondrial intermembrane space // inferred from sequen	---	---	NM_001047914 // GO:0005758 // mitochondrial intermembrane space // inferred from sequen	---	Acn9	NM_001047914	0.597409	0.230572	0.94662	-1.05639	HP1g down vs EV	0.518917	0.971882	-1.02893	S83A down vs EV	0.299657	0.9542	-1.048	S83D down vs EV	0.550625	1.02669	1.02669	S83A up vs HP1g	0.855056	1.00801	1.00801	S83D up vs HP1g	0.663547	0.0111069	0.0446364	1
13955	17807212	ENSRNOT00000059893 // Acnat1 // acyl-coenzyme A amino acid N-acyltransferase 1 // 5q22	ENSRNOT00000059893 // GO:0006629 // lipid metabolic process // inferred from electronic	---	ENSRNOT00000059893 // GO:0016290 // palmitoyl-CoA hydrolase activity // inferred from e	ENSRNOT00000059893 // GO:0006629 // lipid metabolic process // inferred from electronic	---	ENSRNOT00000059893 // GO:0016290 // palmitoyl-CoA hydrolase activity // inferred from e	Acnat1	ENSRNOT00000059893	0.279559	0.307937	0.879877	-1.13652	HP1g down vs EV	0.583607	1.06943	1.06943	S83A up vs EV	0.245785	0.86312	-1.15859	S83D down vs EV	0.135507	1.21543	1.21543	S83A up vs HP1g	0.874106	0.980956	-1.01941	S83D down vs HP1g	1.5313	0.198125	0.345023	1
13941	17807206	ENSRNOT00000059897 // Acnat2 // acyl-coenzyme A amino acid N-acyltransferase 2 // 5q22	ENSRNOT00000059897 // GO:0006631 // fatty acid metabolic process // inferred from seque	ENSRNOT00000059897 // GO:0005777 // peroxisome // inferred from sequence or structural	ENSRNOT00000059897 // GO:0016290 // palmitoyl-CoA hydrolase activity // inferred from e	ENSRNOT00000059897 // GO:0006631 // fatty acid metabolic process // inferred from seque	ENSRNOT00000059897 // GO:0005777 // peroxisome // inferred from sequence or structural	ENSRNOT00000059897 // GO:0016290 // palmitoyl-CoA hydrolase activity // inferred from e	Acnat2	ENSRNOT00000059897	0.438743	0.372041	0.926993	-1.07876	HP1g down vs EV	0.878451	0.987421	-1.01274	S83A down vs EV	0.455355	1.06491	1.06491	S83D up vs EV	0.453584	1.06519	1.06519	S83A up vs HP1g	0.121869	1.14878	1.14878	S83D up vs HP1g	1.00602	0.0605644	0.160538	1
15378	17797998	ENSRNOT00000008337 // Aco1 // aconitase 1, soluble // 5q22|5 // 50655 /// NM_017321 //	ENSRNOT00000008337 // GO:0006099 // tricarboxylic acid cycle // inferred from electroni	ENSRNOT00000008337 // GO:0005625 // soluble fraction // inferred from direct assay ///	ENSRNOT00000008337 // GO:0003723 // RNA binding // not recorded /// ENSRNOT00000008337	ENSRNOT00000008337 // GO:0006099 // tricarboxylic acid cycle // inferred from electroni	ENSRNOT00000008337 // GO:0005625 // soluble fraction // inferred from direct assay ///	ENSRNOT00000008337 // GO:0003723 // RNA binding // not recorded /// ENSRNOT00000008337	Aco1	ENSRNOT00000008337	0.758512	0.420195	1.03953	1.03953	HP1g up vs EV	0.846839	1.00914	1.00914	S83A up vs EV	0.870277	0.992335	-1.00772	S83D down vs EV	0.533797	0.970769	-1.03011	S83A down vs HP1g	0.33833	0.954599	-1.04756	S83D down vs HP1g	0.397576	0.00775253	0.0519987	1
11217	17830993	NM_024398 // Aco2 // aconitase 2, mitochondrial // 7q34 // 79250 /// ENSRNOT00000038612	NM_024398 // GO:0006099 // tricarboxylic acid cycle // inferred from direct assay ///	NM_024398 // GO:0005634 // nucleus // inferred from electronic annotation /// NM_02439	NM_024398 // GO:0003994 // aconitate hydratase activity // inferred from direct assay	NM_024398 // GO:0006099 // tricarboxylic acid cycle // inferred from direct assay ///	NM_024398 // GO:0005634 // nucleus // inferred from electronic annotation /// NM_02439	NM_024398 // GO:0003994 // aconitate hydratase activity // inferred from direct assay	Aco2	NM_024398	0.110041	0.462018	0.988149	-1.01199	HP1g down vs EV	0.16489	0.976686	-1.02387	S83A down vs EV	0.252346	1.01922	1.01922	S83D up vs EV	0.471282	0.9884	-1.01174	S83A down vs HP1g	0.0797503	1.03144	1.03144	S83D up vs HP1g	2.78026	0.00620197	0.00594856	1
26340	17817308	NM_031315 // Acot1 // acyl-CoA thioesterase 1 // 6q31 // 50559 /// ENSRNOT00000013729 /	NM_031315 // GO:0001676 // long-chain fatty acid metabolic process // not recorded ///	NM_031315 // GO:0005739 // mitochondrion // not recorded /// NM_031315 // GO:0005829 /	NM_031315 // GO:0004091 // carboxylesterase activity // inferred from electronic annota	NM_031315 // GO:0001676 // long-chain fatty acid metabolic process // not recorded ///	NM_031315 // GO:0005739 // mitochondrion // not recorded /// NM_031315 // GO:0005829 /	NM_031315 // GO:0004091 // carboxylesterase activity // inferred from electronic annota	Acot1	NM_031315	0.500333	0.344269	0.849418	-1.17728	HP1g down vs EV	0.918775	1.01724	1.01724	S83A up vs EV	0.599544	1.09282	1.09282	S83D up vs EV	0.299099	1.19757	1.19757	S83A up vs HP1g	0.159322	1.28655	1.28655	S83D up vs HP1g	0.8593	0.212193	0.658499	1
30101	17735123	NM_130747 // Acot12 // acyl-CoA thioesterase 12 // 2q12 // 170570 /// ENSRNOT0000002167	NM_130747 // GO:0006084 // acetyl-CoA metabolic process // inferred from electronic ann	NM_130747 // GO:0005829 // cytosol // inferred from direct assay /// NM_130747 // GO:0	NM_130747 // GO:0003986 // acetyl-CoA hydrolase activity // inferred from direct assay	NM_130747 // GO:0006084 // acetyl-CoA metabolic process // inferred from electronic ann	NM_130747 // GO:0005829 // cytosol // inferred from direct assay /// NM_130747 // GO:0	NM_130747 // GO:0003986 // acetyl-CoA hydrolase activity // inferred from direct assay	Acot12	NM_130747	0.0674048	0.275349	1.10591	1.10591	HP1g up vs EV	0.0122955	1.31863	1.31863	S83A up vs EV	0.23526	1.11667	1.11667	S83D up vs EV	0.074962	1.19235	1.19235	S83A up vs HP1g	0.913124	1.00973	1.00973	S83D up vs HP1g	3.55074	0.245854	0.18464	1
2385	17715631	NM_001106111 // Acot13 // acyl-CoA thioesterase 13 // 17p11 // 291135 /// ENSRNOT000000	NM_001106111 // GO:0051289 // protein homotetramerization // inferred from electronic a	NM_001106111 // GO:0005739 // mitochondrion // inferred from electronic annotation ///	NM_001106111 // GO:0047617 // acyl-CoA hydrolase activity // inferred from electronic a	NM_001106111 // GO:0051289 // protein homotetramerization // inferred from electronic a	NM_001106111 // GO:0005739 // mitochondrion // inferred from electronic annotation ///	NM_001106111 // GO:0047617 // acyl-CoA hydrolase activity // inferred from electronic a	Acot13	NM_001106111	0.625437	0.648528	0.97468	-1.02598	HP1g down vs EV	0.44565	1.04441	1.04441	S83A up vs EV	0.663261	1.02479	1.02479	S83D up vs EV	0.237888	1.07154	1.07154	S83A up vs HP1g	0.381782	1.05141	1.05141	S83D up vs HP1g	0.613027	0.0168465	0.0732822	1
26323	17817302	NM_138907 // Acot2 // acyl-CoA thioesterase 2 // 6q31 // 192272 /// ENSRNOT00000013515	NM_138907 // GO:0000038 // very long-chain fatty acid metabolic process // not recorded	NM_138907 // GO:0005739 // mitochondrion // inferred from direct assay /// NM_138907 /	NM_138907 // GO:0004091 // carboxylesterase activity // inferred from electronic annota	NM_138907 // GO:0000038 // very long-chain fatty acid metabolic process // not recorded	NM_138907 // GO:0005739 // mitochondrion // inferred from direct assay /// NM_138907 /	NM_138907 // GO:0004091 // carboxylesterase activity // inferred from electronic annota	Acot2	NM_138907	0.0844149	0.0382188	0.938562	-1.06546	HP1g down vs EV	0.770837	0.99232	-1.00774	S83A down vs EV	0.774354	1.00762	1.00762	S83D up vs EV	0.0611614	1.05728	1.05728	S83A up vs HP1g	0.0241187	1.07358	1.07358	S83D up vs HP1g	3.18596	0.0195345	0.0163505	1
26355	17817322	NM_001108041 // Acot3 // acyl-CoA thioesterase 3 // 6q31 // 314304 /// ENSRNOT000000512	NM_001108041 // GO:0000038 // very long-chain fatty acid metabolic process // not recor	NM_001108041 // GO:0005829 // cytosol // not recorded /// ENSRNOT00000051235 // GO:000	NM_001108041 // GO:0016290 // palmitoyl-CoA hydrolase activity // inferred from electro	NM_001108041 // GO:0000038 // very long-chain fatty acid metabolic process // not recor	NM_001108041 // GO:0005829 // cytosol // not recorded /// ENSRNOT00000051235 // GO:000	NM_001108041 // GO:0016290 // palmitoyl-CoA hydrolase activity // inferred from electro	Acot3	NM_001108041	0.162894	0.446972	0.973712	-1.027	HP1g down vs EV	0.220067	0.95665	-1.04531	S83A down vs EV	0.306172	1.03708	1.03708	S83D up vs EV	0.610059	0.982478	-1.01783	S83A down vs HP1g	0.0950151	1.06508	1.06508	S83D up vs HP1g	2.22364	0.0231115	0.0277162	1
26348	17817316	NM_001109440 // Acot4 // acyl-CoA thioesterase 4 // 6q31 // 681337 /// ENSRNOT000000137	NM_001109440 // GO:0000038 // very long-chain fatty acid metabolic process // not recor	NM_001109440 // GO:0005777 // peroxisome // not recorded /// ENSRNOT00000013753 // GO:	NM_001109440 // GO:0005102 // receptor binding // not recorded /// NM_001109440 // GO:	NM_001109440 // GO:0000038 // very long-chain fatty acid metabolic process // not recor	NM_001109440 // GO:0005777 // peroxisome // not recorded /// ENSRNOT00000013753 // GO:	NM_001109440 // GO:0005102 // receptor binding // not recorded /// NM_001109440 // GO:	Acot4	NM_001109440	0.358227	0.930993	1.00346	1.00346	HP1g up vs EV	0.201577	1.05526	1.05526	S83A up vs EV	0.193495	1.05641	1.05641	S83D up vs EV	0.229142	1.05162	1.05162	S83A up vs HP1g	0.22011	1.05276	1.05276	S83D up vs HP1g	1.23747	0.0173181	0.0373194	1
26364	17817328	NM_001079709 // Acot5 // acyl-CoA thioesterase 5 // 6q31 // 503049 /// ENSRNOT000000137	NM_001079709 // GO:0000038 // very long-chain fatty acid metabolic process // not recor	NM_001079709 // GO:0005829 // cytosol // not recorded /// ENSRNOT00000013760 // GO:000	NM_001079709 // GO:0016290 // palmitoyl-CoA hydrolase activity // inferred from electro	NM_001079709 // GO:0000038 // very long-chain fatty acid metabolic process // not recor	NM_001079709 // GO:0005829 // cytosol // not recorded /// ENSRNOT00000013760 // GO:000	NM_001079709 // GO:0016290 // palmitoyl-CoA hydrolase activity // inferred from electro	Acot5	NM_001079709	0.403678	0.549987	1.05051	1.05051	HP1g up vs EV	0.708912	1.03102	1.03102	S83A up vs EV	0.122184	1.14622	1.14622	S83D up vs EV	0.818526	0.981452	-1.0189	S83A down vs HP1g	0.30155	1.09111	1.09111	S83D up vs HP1g	1.10028	0.0642459	0.155708	1
26374	17817334	XM_002726768 // Acot6 // acyl-CoA thioesterase 6 // 6q31 // 299193 /// ENSRNOT000000581	XM_002726768 // GO:0006629 // lipid metabolic process // inferred from electronic annot	XM_002726768 // GO:0005829 // cytosol // inferred from electronic annotation /// XM_00	XM_002726768 // GO:0016290 // palmitoyl-CoA hydrolase activity // inferred from electro	XM_002726768 // GO:0006629 // lipid metabolic process // inferred from electronic annot	XM_002726768 // GO:0005829 // cytosol // inferred from electronic annotation /// XM_00	XM_002726768 // GO:0016290 // palmitoyl-CoA hydrolase activity // inferred from electro	Acot6	XM_002726768	0.123348	0.131343	0.880338	-1.13593	HP1g down vs EV	0.795212	1.02056	1.02056	S83A up vs EV	0.333387	1.08119	1.08119	S83D up vs EV	0.0871277	1.15928	1.15928	S83A up vs HP1g	0.026655	1.22816	1.22816	S83D up vs HP1g	2.6131	0.140749	0.143634	1
8704	17804565	NM_001146061 // Acot7 // acyl-CoA thioesterase 7 // 5q36 // 26759 /// NM_013214 // Acot	NM_001146061 // GO:0009062 // fatty acid catabolic process // inferred from electronic	NM_001146061 // GO:0005829 // cytosol // inferred from direct assay /// NM_001146061 /	NM_001146061 // GO:0004091 // carboxylesterase activity // inferred from electronic ann	NM_001146061 // GO:0009062 // fatty acid catabolic process // inferred from electronic	NM_001146061 // GO:0005829 // cytosol // inferred from direct assay /// NM_001146061 /	NM_001146061 // GO:0004091 // carboxylesterase activity // inferred from electronic ann	Acot7	NM_001146061	0.217916	0.631499	1.01262	1.01262	HP1g up vs EV	0.190945	1.03661	1.03661	S83A up vs EV	0.0635513	1.05565	1.05565	S83D up vs EV	0.379509	1.02368	1.02368	S83A up vs HP1g	0.136789	1.04249	1.04249	S83D up vs HP1g	1.8409	0.0109175	0.0158147	1
23043	17779266	NM_130756 // Acot8 // acyl-CoA thioesterase 8 // 3q42 // 170588 /// BC078751 // Acot8 /	NM_130756 // GO:0006637 // acyl-CoA metabolic process // inferred from electronic annot	NM_130756 // GO:0005739 // mitochondrion // inferred from electronic annotation /// NM	NM_130756 // GO:0004091 // carboxylesterase activity // inferred from electronic annota	NM_130756 // GO:0006637 // acyl-CoA metabolic process // inferred from electronic annot	NM_130756 // GO:0005739 // mitochondrion // inferred from electronic annotation /// NM	NM_130756 // GO:0004091 // carboxylesterase activity // inferred from electronic annota	Acot8	NM_130756	0.0458529	0.123027	1.06223	1.06223	HP1g up vs EV	0.0381748	1.09069	1.09069	S83A up vs EV	0.543921	0.97805	-1.02244	S83D down vs EV	0.471832	1.0268	1.0268	S83A up vs HP1g	0.04613	0.920753	-1.08607	S83D down vs HP1g	4.22265	0.0485036	0.0306308	1
5783	17877423	NM_001013960 // Acot9 // acyl-CoA thioesterase 9 // Xq22 // 302640 /// ENSRNOT000000050	NM_001013960 // GO:0008152 // metabolic process // not recorded /// ENSRNOT00000005033	NM_001013960 // GO:0005739 // mitochondrion // not recorded /// ENSRNOT00000005033 //	NM_001013960 // GO:0047617 // acyl-CoA hydrolase activity // not recorded /// ENSRNOT0	NM_001013960 // GO:0008152 // metabolic process // not recorded /// ENSRNOT00000005033	NM_001013960 // GO:0005739 // mitochondrion // not recorded /// ENSRNOT00000005033 //	NM_001013960 // GO:0047617 // acyl-CoA hydrolase activity // not recorded /// ENSRNOT0	Acot9	NM_001013960	0.131853	0.225359	0.946397	-1.05664	HP1g down vs EV	0.571436	0.975558	-1.02505	S83A down vs EV	0.218529	1.05759	1.05759	S83D up vs EV	0.489888	1.03081	1.03081	S83A up vs HP1g	0.0293009	1.1175	1.1175	S83D up vs HP1g	2.51748	0.0414684	0.0439258	1
15044	17663448	NM_017340 // Acox1 // acyl-CoA oxidase 1, palmitoyl // 10q32.3 // 50681 /// NM_017340 /	NM_017340 // GO:0000038 // very long-chain fatty acid metabolic process // inferred fro	NM_017340 // GO:0005737 // cytoplasm // not recorded /// NM_017340 // GO:0005739 // mi	NM_017340 // GO:0003995 // acyl-CoA dehydrogenase activity // inferred from electronic	NM_017340 // GO:0000038 // very long-chain fatty acid metabolic process // inferred fro	NM_017340 // GO:0005737 // cytoplasm // not recorded /// NM_017340 // GO:0005739 // mi	NM_017340 // GO:0003995 // acyl-CoA dehydrogenase activity // inferred from electronic	Acox1	NM_017340	0.0478255	0.0251507	1.07679	1.07679	HP1g up vs EV	0.0980495	1.05171	1.05171	S83A up vs EV	0.0111365	1.09242	1.09242	S83D up vs EV	0.406939	0.976708	-1.02385	S83A down vs HP1g	0.606904	1.01452	1.01452	S83D up vs HP1g	4.14612	0.0281541	0.0181079	1
26729	17697630	ENSRNOT00000010260 // Acox2 // acyl-CoA oxidase 2, branched chain // 15p14 // 252898 //	ENSRNOT00000010260 // GO:0006631 // fatty acid metabolic process // inferred from expre	ENSRNOT00000010260 // GO:0005777 // peroxisome // inferred from direct assay /// ENSRN	ENSRNOT00000010260 // GO:0003995 // acyl-CoA dehydrogenase activity // inferred from el	ENSRNOT00000010260 // GO:0006631 // fatty acid metabolic process // inferred from expre	ENSRNOT00000010260 // GO:0005777 // peroxisome // inferred from direct assay /// ENSRN	ENSRNOT00000010260 // GO:0003995 // acyl-CoA dehydrogenase activity // inferred from el	Acox2	ENSRNOT00000010260	0.261396	0.674528	0.976264	-1.02431	HP1g down vs EV	0.220609	1.07599	1.07599	S83A up vs EV	0.51016	0.962717	-1.03873	S83D down vs EV	0.115666	1.10215	1.10215	S83A up vs HP1g	0.806286	0.986123	-1.01407	S83D down vs HP1g	1.61328	0.0459197	0.075903	1
23633	17695215	ENSRNOT00000049798 // Acox3 // acyl-CoA oxidase 3, pristanoyl // 14q21 // 83522 /// NM_	ENSRNOT00000049798 // GO:0006635 // fatty acid beta-oxidation // inferred from electron	ENSRNOT00000049798 // GO:0005739 // mitochondrion // not recorded /// ENSRNOT000000497	ENSRNOT00000049798 // GO:0003995 // acyl-CoA dehydrogenase activity // inferred from el	ENSRNOT00000049798 // GO:0006635 // fatty acid beta-oxidation // inferred from electron	ENSRNOT00000049798 // GO:0005739 // mitochondrion // not recorded /// ENSRNOT000000497	ENSRNOT00000049798 // GO:0003995 // acyl-CoA dehydrogenase activity // inferred from el	Acox3	ENSRNOT00000049798	0.771971	0.50304	0.974612	-1.02605	HP1g down vs EV	0.747025	1.01232	1.01232	S83A up vs EV	0.984406	0.999261	-1.00074	S83D down vs EV	0.330871	1.03869	1.03869	S83A up vs HP1g	0.515053	1.02529	1.02529	S83D up vs HP1g	0.377404	0.00475373	0.033589	1
3284	17765992	NM_001106508 // Acoxl // acyl-CoA oxidase-like // 3q36 // 296138 /// ENSRNOT00000021740	NM_001106508 // GO:0006635 // fatty acid beta-oxidation // inferred from electronic ann	NM_001106508 // GO:0005777 // peroxisome // inferred from electronic annotation /// EN	NM_001106508 // GO:0003995 // acyl-CoA dehydrogenase activity // inferred from electron	NM_001106508 // GO:0006635 // fatty acid beta-oxidation // inferred from electronic ann	NM_001106508 // GO:0005777 // peroxisome // inferred from electronic annotation /// EN	NM_001106508 // GO:0003995 // acyl-CoA dehydrogenase activity // inferred from electron	Acoxl	NM_001106508	0.32651	0.169948	1.09856	1.09856	HP1g up vs EV	0.14047	1.10735	1.10735	S83A up vs EV	0.11938	1.11481	1.11481	S83D up vs EV	0.901394	1.008	1.008	S83A up vs HP1g	0.819737	1.01479	1.01479	S83D up vs HP1g	1.34581	0.0489703	0.0970329	1
31716	17821417	NM_001135562 // Acp1 // acid phosphatase 1, soluble // 6q16 // 24161 /// BC158763 // Ac	NM_001135562 // GO:0007268 // synaptic transmission // inferred from expression pattern	NM_001135562 // GO:0005737 // cytoplasm // inferred from electronic annotation /// NM_	NM_001135562 // GO:0003993 // acid phosphatase activity // inferred from direct assay	NM_001135562 // GO:0007268 // synaptic transmission // inferred from expression pattern	NM_001135562 // GO:0005737 // cytoplasm // inferred from electronic annotation /// NM_	NM_001135562 // GO:0003993 // acid phosphatase activity // inferred from direct assay	Acp1	NM_001135562	0.458796	0.991482	0.999328	-1.00067	HP1g down vs EV	0.186368	1.09223	1.09223	S83A up vs EV	0.789025	1.01703	1.01703	S83D up vs EV	0.18339	1.09297	1.09297	S83A up vs HP1g	0.780879	1.01772	1.01772	S83D up vs HP1g	0.955868	0.033357	0.0930588	1
11137	17881022	NM_021262 // Acp1 // acid phosphatase 1, soluble // 6q16 // 24161 /// NM_001135562 // A	NM_021262 // GO:0007268 // synaptic transmission // inferred from expression pattern /	NM_021262 // GO:0005737 // cytoplasm // inferred from electronic annotation /// NM_021	NM_021262 // GO:0003993 // acid phosphatase activity // inferred from direct assay ///	NM_021262 // GO:0007268 // synaptic transmission // inferred from expression pattern /	NM_021262 // GO:0005737 // cytoplasm // inferred from electronic annotation /// NM_021	NM_021262 // GO:0003993 // acid phosphatase activity // inferred from direct assay ///	Acp1	NM_021262	0.766707	0.450781	0.939089	-1.06486	HP1g down vs EV	0.403077	0.932408	-1.07249	S83A down vs EV	0.859544	0.985618	-1.01459	S83D down vs EV	0.930453	0.992886	-1.00716	S83A down vs HP1g	0.558772	1.04955	1.04955	S83D up vs HP1g	0.38527	0.0226768	0.156959	1
35884	17763976	ENSRNOT00000018620 // Acp2 // acid phosphatase 2, lysosomal // 3q24 // 24162 /// NM_016	ENSRNOT00000018620 // GO:0001501 // skeletal system development // inferred from electr	ENSRNOT00000018620 // GO:0005764 // lysosome // inferred from direct assay /// ENSRNOT	ENSRNOT00000018620 // GO:0001784 // phosphotyrosine binding // inferred from direct ass	ENSRNOT00000018620 // GO:0001501 // skeletal system development // inferred from electr	ENSRNOT00000018620 // GO:0005764 // lysosome // inferred from direct assay /// ENSRNOT	ENSRNOT00000018620 // GO:0001784 // phosphotyrosine binding // inferred from direct ass	Acp2	ENSRNOT00000018620	0.0121313	0.0782904	1.02952	1.02952	HP1g up vs EV	0.13968	1.02392	1.02392	S83A up vs EV	0.0674253	0.969984	-1.03094	S83D down vs EV	0.715049	0.994562	-1.00547	S83A down vs HP1g	0.00328783	0.942175	-1.06137	S83D down vs HP1g	7.09065	0.0137984	0.00518934	1
2348	17741138	NM_001031645 // Acp6 // acid phosphatase 6, lysophosphatidic // 2q34 // 295305 /// ENSR	---	NM_001031645 // GO:0005739 // mitochondrion // inferred from electronic annotation ///	NM_001031645 // GO:0003993 // acid phosphatase activity // inferred from electronic ann	---	NM_001031645 // GO:0005739 // mitochondrion // inferred from electronic annotation ///	NM_001031645 // GO:0003993 // acid phosphatase activity // inferred from electronic ann	Acp6	NM_001031645	0.0883846	0.193593	0.943264	-1.06015	HP1g down vs EV	0.0466352	0.907792	-1.10157	S83A down vs EV	0.75593	1.01333	1.01333	S83D up vs EV	0.378907	0.962394	-1.03908	S83A down vs HP1g	0.119872	1.07428	1.07428	S83D up vs HP1g	3.11382	0.0493968	0.0423033	1
9516	17854818	NM_001007710 // Acpl2 // acid phosphatase-like 2 // 8q31 // 315939 /// ENSRNOT000000170	---	NM_001007710 // GO:0005576 // extracellular region // inferred from electronic annotati	NM_001007710 // GO:0003993 // acid phosphatase activity // inferred from electronic ann	---	NM_001007710 // GO:0005576 // extracellular region // inferred from electronic annotati	NM_001007710 // GO:0003993 // acid phosphatase activity // inferred from electronic ann	Acpl2	NM_001007710	0.74196	0.592015	1.03141	1.03141	HP1g up vs EV	0.574938	1.03292	1.03292	S83A up vs EV	0.72537	0.980038	-1.02037	S83D down vs EV	0.979557	1.00147	1.00147	S83A up vs HP1g	0.383472	0.950191	-1.05242	S83D down vs HP1g	0.422692	0.012156	0.0766895	1
10418	17855233	ENSRNOT00000016222 // Acpp // acid phosphatase, prostate // 8q32 // 56780 /// ENSRNOT00	ENSRNOT00000016222 // GO:0006144 // purine base metabolic process // not recorded ///	ENSRNOT00000016222 // GO:0005576 // extracellular region // inferred from electronic an	ENSRNOT00000016222 // GO:0003993 // acid phosphatase activity // inferred from direct a	ENSRNOT00000016222 // GO:0006144 // purine base metabolic process // not recorded ///	ENSRNOT00000016222 // GO:0005576 // extracellular region // inferred from electronic an	ENSRNOT00000016222 // GO:0003993 // acid phosphatase activity // inferred from direct a	Acpp	ENSRNOT00000016222	0.000112105	4.18389e-05	0.576894	-1.73342	HP1g down vs EV	4.20255e-05	0.577089	-1.73283	S83A down vs EV	0.00325355	0.75353	-1.32709	S83D down vs EV	0.996157	1.00034	1.00034	S83A up vs HP1g	0.00449551	1.30619	1.30619	S83D up vs HP1g	29.5152	1.29165	0.116699	1
4478	17632345	ENSRNOT00000032200 // Acpt // acid phosphatase, testicular // 1q22 // 308569 /// NM_001	---	---	ENSRNOT00000032200 // GO:0003993 // acid phosphatase activity // inferred from electron	---	---	ENSRNOT00000032200 // GO:0003993 // acid phosphatase activity // inferred from electron	Acpt	ENSRNOT00000032200	0.57524	0.999644	1.00003	1.00003	HP1g up vs EV	0.256219	0.934576	-1.07	S83A down vs EV	0.905103	0.993214	-1.00683	S83D down vs EV	0.256054	0.934552	-1.07003	S83A down vs HP1g	0.90475	0.993189	-1.00686	S83D down vs HP1g	0.70519	0.0202249	0.0764803	1
12339	17831704	NM_012490 // Acr // acrosin // 7q34-q35 // 24163 /// ENSRNOT00000045647 // Acr // acros	NM_012490 // GO:0006508 // proteolysis // inferred from electronic annotation /// NM_0	NM_012490 // GO:0001669 // acrosomal vesicle // inferred from direct assay /// NM_0124	NM_012490 // GO:0003674 // molecular_function // no biological data available /// NM_0	NM_012490 // GO:0006508 // proteolysis // inferred from electronic annotation /// NM_0	NM_012490 // GO:0001669 // acrosomal vesicle // inferred from direct assay /// NM_0124	NM_012490 // GO:0003674 // molecular_function // no biological data available /// NM_0	Acr	NM_012490	0.180813	0.412022	0.926757	-1.07903	HP1g down vs EV	0.944309	0.993685	-1.00636	S83A down vs EV	0.154532	1.1482	1.1482	S83D up vs EV	0.450481	1.07222	1.07222	S83A up vs HP1g	0.0407126	1.23894	1.23894	S83D up vs HP1g	2.0836	0.150766	0.192957	1
33696	17787189	ENSRNOT00000024618 // Acrbp // acrosin binding protein // 4q42 // 500316 /// NM_0010250	---	ENSRNOT00000024618 // GO:0001669 // acrosomal vesicle // inferred from electronic annot	---	---	ENSRNOT00000024618 // GO:0001669 // acrosomal vesicle // inferred from electronic annot	---	Acrbp	ENSRNOT00000024618	0.415393	0.502695	1.05105	1.05105	HP1g up vs EV	0.22802	1.09704	1.09704	S83A up vs EV	0.133927	1.1256	1.1256	S83D up vs EV	0.56279	1.04376	1.04376	S83A up vs HP1g	0.36238	1.07093	1.07093	S83D up vs HP1g	1.06779	0.0503385	0.125714	1
26807	17843122	NM_021747 // Acrv1 // acrosomal vesicle protein 1 // 8q21 // 60353 /// ENSRNOT000000113	---	NM_021747 // GO:0001669 // acrosomal vesicle // inferred from electronic annotation //	---	---	NM_021747 // GO:0001669 // acrosomal vesicle // inferred from electronic annotation //	---	Acrv1	NM_021747	0.598783	0.854275	0.987012	-1.01316	HP1g down vs EV	0.228914	0.914133	-1.09393	S83A down vs EV	0.609403	0.964023	-1.03732	S83D down vs EV	0.298015	0.926162	-1.07972	S83A down vs HP1g	0.741185	0.976708	-1.02385	S83D down vs HP1g	0.661016	0.0294044	0.118623	1
5422	17852685	ENSRNOT00000016104 // Acsbg1 // acyl-CoA synthetase bubblegum family member 1 // 8q22-q	ENSRNOT00000016104 // GO:0000038 // very long-chain fatty acid metabolic process // not	ENSRNOT00000016104 // GO:0005737 // cytoplasm // inferred from direct assay /// ENSRNO	ENSRNOT00000016104 // GO:0004467 // long-chain fatty acid-CoA ligase activity // inferr	ENSRNOT00000016104 // GO:0000038 // very long-chain fatty acid metabolic process // not	ENSRNOT00000016104 // GO:0005737 // cytoplasm // inferred from direct assay /// ENSRNO	ENSRNOT00000016104 // GO:0004467 // long-chain fatty acid-CoA ligase activity // inferr	Acsbg1	ENSRNOT00000016104	0.0493763	0.498451	1.03456	1.03456	HP1g up vs EV	0.0720737	1.10437	1.10437	S83A up vs EV	0.0123874	1.16642	1.16642	S83D up vs EV	0.210198	1.06747	1.06747	S83A up vs HP1g	0.036772	1.12745	1.12745	S83D up vs HP1g	4.08866	0.0879589	0.0573677	1
27147	17867793	NM_001080096 // Acsbg2 // acyl-CoA synthetase bubblegum family member 2 // 9q11 // 3011	NM_001080096 // GO:0006631 // fatty acid metabolic process // inferred from electronic	NM_001080096 // GO:0005575 // cellular_component // no biological data available /// N	NM_001080096 // GO:0003674 // molecular_function // no biological data available /// N	NM_001080096 // GO:0006631 // fatty acid metabolic process // inferred from electronic	NM_001080096 // GO:0005575 // cellular_component // no biological data available /// N	NM_001080096 // GO:0003674 // molecular_function // no biological data available /// N	Acsbg2	NM_001080096	0.124178	0.159088	1.07642	1.07642	HP1g up vs EV	0.843574	1.00971	1.00971	S83A up vs EV	0.0428846	1.12079	1.12079	S83D up vs EV	0.214303	0.938028	-1.06607	S83A down vs HP1g	0.419191	1.04122	1.04122	S83D up vs HP1g	2.60342	0.0548484	0.0561809	1
8622	17660205	NM_001034951 // Acsf2 // acyl-CoA synthetase family member 2 // 10q26 // 619561 /// ENS	NM_001034951 // GO:0006631 // fatty acid metabolic process // inferred from electronic	NM_001034951 // GO:0005739 // mitochondrion // inferred from electronic annotation ///	NM_001034951 // GO:0005524 // ATP binding // inferred from electronic annotation /// N	NM_001034951 // GO:0006631 // fatty acid metabolic process // inferred from electronic	NM_001034951 // GO:0005739 // mitochondrion // inferred from electronic annotation ///	NM_001034951 // GO:0005524 // ATP binding // inferred from electronic annotation /// N	Acsf2	NM_001034951	0.506603	0.20474	1.12162	1.12162	HP1g up vs EV	0.383593	1.07964	1.07964	S83A up vs EV	0.879091	1.01314	1.01314	S83D up vs EV	0.658569	0.962575	-1.03888	S83A down vs HP1g	0.255931	0.903283	-1.10707	S83D down vs HP1g	0.845487	0.0547297	0.172618	1
23917	17730808	XM_001079424 // Acsf3 // acyl-CoA synthetase family member 3 // 19q12 // 498962 /// ENS	XM_001079424 // GO:0006631 // fatty acid metabolic process // not recorded /// XM_0010	XM_001079424 // GO:0005739 // mitochondrion // inferred from electronic annotation ///	XM_001079424 // GO:0016878 // acid-thiol ligase activity // not recorded /// XM_001079	XM_001079424 // GO:0006631 // fatty acid metabolic process // not recorded /// XM_0010	XM_001079424 // GO:0005739 // mitochondrion // inferred from electronic annotation ///	XM_001079424 // GO:0016878 // acid-thiol ligase activity // not recorded /// XM_001079	Acsf3	XM_001079424	0.361626	0.546616	0.9735	-1.02722	HP1g down vs EV	0.725762	0.984616	-1.01562	S83A down vs EV	0.107937	0.925687	-1.08028	S83D down vs EV	0.7969	1.01142	1.01142	S83A up vs HP1g	0.271787	0.950885	-1.05165	S83D down vs HP1g	1.22653	0.0209154	0.0454732	1
32063	17711717	NM_012820 // Acsl1 // acyl-CoA synthetase long-chain family member 1 // 16q11 // 25288	NM_012820 // GO:0001676 // long-chain fatty acid metabolic process // not recorded ///	NM_012820 // GO:0005625 // soluble fraction // inferred from direct assay /// NM_01282	NM_012820 // GO:0003987 // acetate-CoA ligase activity // traceable author statement /	NM_012820 // GO:0001676 // long-chain fatty acid metabolic process // not recorded ///	NM_012820 // GO:0005625 // soluble fraction // inferred from direct assay /// NM_01282	NM_012820 // GO:0003987 // acetate-CoA ligase activity // traceable author statement /	Acsl1	NM_012820	0.616679	0.310053	0.960572	-1.04105	HP1g down vs EV	0.69504	0.985026	-1.0152	S83A down vs EV	0.861709	1.0067	1.0067	S83D up vs EV	0.517341	1.02546	1.02546	S83A up vs HP1g	0.241935	1.04802	1.04802	S83D up vs HP1g	0.628575	0.00811088	0.0344096	1
18378	17860779	NM_057107 // Acsl3 // acyl-CoA synthetase long-chain family member 3 // 9q33 // 114024	NM_057107 // GO:0006629 // lipid metabolic process // traceable author statement /// N	NM_057107 // GO:0005575 // cellular_component // no biological data available /// NM_0	NM_057107 // GO:0003987 // acetate-CoA ligase activity // traceable author statement /	NM_057107 // GO:0006629 // lipid metabolic process // traceable author statement /// N	NM_057107 // GO:0005575 // cellular_component // no biological data available /// NM_0	NM_057107 // GO:0003987 // acetate-CoA ligase activity // traceable author statement /	Acsl3	NM_057107	0.847439	0.877449	1.00496	1.00496	HP1g up vs EV	0.806686	1.00789	1.00789	S83A up vs EV	0.426512	1.02636	1.02636	S83D up vs EV	0.927622	1.00292	1.00292	S83A up vs HP1g	0.516599	1.0213	1.0213	S83D up vs HP1g	0.267029	0.00241229	0.0240902	1
31960	17871510	NM_053623 // Acsl4 // acyl-CoA synthetase long-chain family member 4 // Xq14 // 113976	NM_053623 // GO:0006629 // lipid metabolic process // not recorded /// NM_053623 // GO	NM_053623 // GO:0005737 // cytoplasm // not recorded /// NM_053623 // GO:0005739 // mi	NM_053623 // GO:0004467 // long-chain fatty acid-CoA ligase activity // inferred from d	NM_053623 // GO:0006629 // lipid metabolic process // not recorded /// NM_053623 // GO	NM_053623 // GO:0005737 // cytoplasm // not recorded /// NM_053623 // GO:0005739 // mi	NM_053623 // GO:0004467 // long-chain fatty acid-CoA ligase activity // inferred from d	Acsl4	NM_053623	0.965905	0.689438	1.02262	1.02262	HP1g up vs EV	0.842634	1.01113	1.01113	S83A up vs EV	0.975171	0.998269	-1.00173	S83D down vs EV	0.839394	0.988765	-1.01136	S83A down vs HP1g	0.667037	0.976189	-1.02439	S83D down vs HP1g	0.0857262	0.00233833	0.072738	1
32462	17626531	ENSRNOT00000022126 // Acsl5 // acyl-CoA synthetase long-chain family member 5 // 1q55 /	ENSRNOT00000022126 // GO:0001676 // long-chain fatty acid metabolic process // not reco	ENSRNOT00000022126 // GO:0005739 // mitochondrion // inferred from direct assay /// EN	ENSRNOT00000022126 // GO:0004467 // long-chain fatty acid-CoA ligase activity // inferr	ENSRNOT00000022126 // GO:0001676 // long-chain fatty acid metabolic process // not reco	ENSRNOT00000022126 // GO:0005739 // mitochondrion // inferred from direct assay /// EN	ENSRNOT00000022126 // GO:0004467 // long-chain fatty acid-CoA ligase activity // inferr	Acsl5	ENSRNOT00000022126	0.550833	0.187885	0.93422	-1.07041	HP1g down vs EV	0.30614	0.949649	-1.05302	S83A down vs EV	0.42767	0.961283	-1.04028	S83D down vs EV	0.737816	1.01652	1.01652	S83A up vs HP1g	0.562405	1.02897	1.02897	S83D up vs HP1g	0.752967	0.0157512	0.0557836	1
24526	17645870	ENSRNOT00000030760 // Acsl6 // acyl-CoA synthetase long-chain family member 6 // 10q22	ENSRNOT00000030760 // GO:0001666 // response to hypoxia // inferred from expression pat	ENSRNOT00000030760 // GO:0005634 // nucleus // inferred from direct assay /// ENSRNOT0	ENSRNOT00000030760 // GO:0004467 // long-chain fatty acid-CoA ligase activity // inferr	ENSRNOT00000030760 // GO:0001666 // response to hypoxia // inferred from expression pat	ENSRNOT00000030760 // GO:0005634 // nucleus // inferred from direct assay /// ENSRNOT0	ENSRNOT00000030760 // GO:0004467 // long-chain fatty acid-CoA ligase activity // inferr	Acsl6	ENSRNOT00000030760	0.47323	0.227212	1.04369	1.04369	HP1g up vs EV	0.978691	1.0009	1.0009	S83A up vs EV	0.88517	0.995137	-1.00489	S83D down vs EV	0.236271	0.958998	-1.04275	S83A down vs HP1g	0.1832	0.953475	-1.0488	S83D down vs HP1g	0.921255	0.00922488	0.0267023	1
24036	17619955	ENSRNOT00000020587 // Acsm2a // acyl-CoA synthetase medium-chain family member 2A // 1q	ENSRNOT00000020587 // GO:0006631 // fatty acid metabolic process // inferred from elect	ENSRNOT00000020587 // GO:0005575 // cellular_component // no biological data available	ENSRNOT00000020587 // GO:0003674 // molecular_function // no biological data available	ENSRNOT00000020587 // GO:0006631 // fatty acid metabolic process // inferred from elect	ENSRNOT00000020587 // GO:0005575 // cellular_component // no biological data available	ENSRNOT00000020587 // GO:0003674 // molecular_function // no biological data available	Acsm2a	ENSRNOT00000020587	0.355495	0.847396	1.00658	1.00658	HP1g up vs EV	0.155932	0.949612	-1.05306	S83A down vs EV	0.647267	0.984432	-1.01581	S83D down vs EV	0.115565	0.943401	-1.05999	S83A down vs HP1g	0.519249	0.977993	-1.0225	S83D down vs HP1g	1.24635	0.0127207	0.0272169	1
24112	17619999	NM_033231 // Acsm3 // acyl-CoA synthetase medium-chain family member 3 // 1q35 // 24763	NM_033231 // GO:0006631 // fatty acid metabolic process // inferred from electronic ann	NM_033231 // GO:0005575 // cellular_component // no biological data available /// NM_0	NM_033231 // GO:0003674 // molecular_function // no biological data available /// NM_0	NM_033231 // GO:0006631 // fatty acid metabolic process // inferred from electronic ann	NM_033231 // GO:0005575 // cellular_component // no biological data available /// NM_0	NM_033231 // GO:0003674 // molecular_function // no biological data available /// NM_0	Acsm3	NM_033231	0.446916	0.616757	1.02979	1.02979	HP1g up vs EV	0.417761	1.04936	1.04936	S83A up vs EV	0.470936	0.958223	-1.0436	S83D down vs EV	0.747137	1.019	1.019	S83A up vs HP1g	0.23733	0.930499	-1.07469	S83D down vs HP1g	0.985278	0.0293522	0.079442	1
24084	17619982	ENSRNOT00000034610 // Acsm4 // acyl-CoA synthetase medium-chain family member 4 // 1q35	ENSRNOT00000034610 // GO:0006631 // fatty acid metabolic process // inferred from elect	ENSRNOT00000034610 // GO:0005739 // mitochondrion // inferred from direct assay /// EN	ENSRNOT00000034610 // GO:0004321 // fatty-acyl-CoA synthase activity // inferred from d	ENSRNOT00000034610 // GO:0006631 // fatty acid metabolic process // inferred from elect	ENSRNOT00000034610 // GO:0005739 // mitochondrion // inferred from direct assay /// EN	ENSRNOT00000034610 // GO:0004321 // fatty-acyl-CoA synthase activity // inferred from d	Acsm4	ENSRNOT00000034610	0.0430279	0.851178	1.00653	1.00653	HP1g up vs EV	0.889369	0.995192	-1.00483	S83A down vs EV	0.0193998	0.906754	-1.10283	S83D down vs EV	0.744513	0.98874	-1.01139	S83A down vs HP1g	0.0144429	0.900876	-1.11003	S83D down vs HP1g	4.33966	0.0457894	0.028137	1
23997	17619932	ENSRNOT00000046025 // Acsm5 // acyl-CoA synthetase medium-chain family member 5 // 1q35	ENSRNOT00000046025 // GO:0006631 // fatty acid metabolic process // inferred from elect	ENSRNOT00000046025 // GO:0005575 // cellular_component // no biological data available	ENSRNOT00000046025 // GO:0003674 // molecular_function // no biological data available	ENSRNOT00000046025 // GO:0006631 // fatty acid metabolic process // inferred from elect	ENSRNOT00000046025 // GO:0005575 // cellular_component // no biological data available	ENSRNOT00000046025 // GO:0003674 // molecular_function // no biological data available	Acsm5	ENSRNOT00000046025	0.0405013	0.991283	0.999397	-1.0006	HP1g down vs EV	0.0140097	0.845844	-1.18225	S83A down vs EV	0.583729	0.969926	-1.03101	S83D down vs EV	0.0142504	0.846354	-1.18154	S83A down vs HP1g	0.591038	0.970511	-1.03039	S83D down vs HP1g	4.4527	0.1193	0.0714472	1
21617	17778148	NM_001106524 // Acss1 // acyl-CoA synthetase short-chain family member 1 // 3q41 // 296	NM_001106524 // GO:0006085 // acetyl-CoA biosynthetic process // inferred from electron	NM_001106524 // GO:0005739 // mitochondrion // inferred from direct assay /// NM_00110	NM_001106524 // GO:0003987 // acetate-CoA ligase activity // inferred from direct assay	NM_001106524 // GO:0006085 // acetyl-CoA biosynthetic process // inferred from electron	NM_001106524 // GO:0005739 // mitochondrion // inferred from direct assay /// NM_00110	NM_001106524 // GO:0003987 // acetate-CoA ligase activity // inferred from direct assay	Acss1	NM_001106524	0.536367	0.45315	0.944721	-1.05851	HP1g down vs EV	0.218063	0.908092	-1.10121	S83A down vs EV	0.916685	0.992244	-1.00782	S83D down vs EV	0.59845	0.961228	-1.04034	S83A down vs HP1g	0.515389	1.0503	1.0503	S83D up vs HP1g	0.782332	0.0381138	0.129915	1
6716	17767961	NM_001107793 // Acss2 // acyl-CoA synthetase short-chain family member 2 // 3q42 // 311	NM_001107793 // GO:0006085 // acetyl-CoA biosynthetic process // not recorded /// NM_0	NM_001107793 // GO:0005634 // nucleus // not recorded /// NM_001107793 // GO:0005730 /	NM_001107793 // GO:0003987 // acetate-CoA ligase activity // inferred from direct assay	NM_001107793 // GO:0006085 // acetyl-CoA biosynthetic process // not recorded /// NM_0	NM_001107793 // GO:0005634 // nucleus // not recorded /// NM_001107793 // GO:0005730 /	NM_001107793 // GO:0003987 // acetate-CoA ligase activity // inferred from direct assay	Acss2	NM_001107793	0.47226	0.79874	1.00503	1.00503	HP1g up vs EV	0.855323	0.996425	-1.00359	S83A down vs EV	0.219354	1.02567	1.02567	S83D up vs EV	0.663325	0.991442	-1.00863	S83A down vs HP1g	0.316247	1.02054	1.02054	S83D up vs HP1g	0.923546	0.003129	0.00903474	1
18645	17835487	NM_001108091 // Acss3 // acyl-CoA synthetase short-chain family member 3 // 7q21 // 314	---	NM_001108091 // GO:0005739 // mitochondrion // not recorded /// ENSRNOT00000066975 //	NM_001108091 // GO:0003824 // catalytic activity // inferred from electronic annotation	---	NM_001108091 // GO:0005739 // mitochondrion // not recorded /// ENSRNOT00000066975 //	NM_001108091 // GO:0003824 // catalytic activity // inferred from electronic annotation	Acss3	NM_001108091	0.271672	0.960872	1.00272	1.00272	HP1g up vs EV	0.137574	0.915173	-1.09269	S83A down vs EV	0.798159	1.01431	1.01431	S83D up vs EV	0.127455	0.912688	-1.09566	S83A down vs HP1g	0.836067	1.01155	1.01155	S83D up vs HP1g	1.56609	0.0423396	0.072094	1
28558	17734361	NM_019212 // Acta1 // actin, alpha 1, skeletal muscle // 19q12 // 29437 /// ENSRNOT0000	NM_019212 // GO:0009612 // response to mechanical stimulus // inferred from expression	NM_019212 // GO:0001725 // stress fiber // not recorded /// NM_019212 // GO:0001725 //	NM_019212 // GO:0005524 // ATP binding // inferred from electronic annotation /// ENSR	NM_019212 // GO:0009612 // response to mechanical stimulus // inferred from expression	NM_019212 // GO:0001725 // stress fiber // not recorded /// NM_019212 // GO:0001725 //	NM_019212 // GO:0005524 // ATP binding // inferred from electronic annotation /// ENSR	Acta1	NM_019212	0.079181	0.152752	1.04711	1.04711	HP1g up vs EV	0.456418	1.02306	1.02306	S83A up vs EV	0.0169774	1.09146	1.09146	S83D up vs EV	0.448197	0.977031	-1.02351	S83A down vs HP1g	0.192374	1.04235	1.04235	S83D up vs HP1g	3.28775	0.0261439	0.0212052	1
25280	17671936	NM_031144 // Actb // actin, beta // 12p11 // 81822 /// ENSRNOT00000042459 // Actb // ac	NM_031144 // GO:0007409 // axonogenesis // inferred from direct assay /// ENSRNOT00000	NM_031144 // GO:0005625 // soluble fraction // inferred from electronic annotation ///	NM_031144 // GO:0005524 // ATP binding // inferred from electronic annotation /// NM_0	NM_031144 // GO:0007409 // axonogenesis // inferred from direct assay /// ENSRNOT00000	NM_031144 // GO:0005625 // soluble fraction // inferred from electronic annotation ///	NM_031144 // GO:0005524 // ATP binding // inferred from electronic annotation /// NM_0	Actb	NM_031144	0.780419	0.812446	0.99447	-1.00556	HP1g down vs EV	0.52899	1.01499	1.01499	S83A up vs EV	0.615713	1.01188	1.01188	S83D up vs EV	0.392764	1.02063	1.02063	S83A up vs HP1g	0.464895	1.0175	1.0175	S83D up vs HP1g	0.364843	0.00174714	0.01277	1
31355	17735719	NM_001106409 // Actbl2 // actin, beta-like 2 // 2q14 // 294732 /// ENSRNOT00000065528 /	---	NM_001106409 // GO:0005737 // cytoplasm // inferred from electronic annotation /// NM_	NM_001106409 // GO:0005524 // ATP binding // inferred from electronic annotation /// E	---	NM_001106409 // GO:0005737 // cytoplasm // inferred from electronic annotation /// NM_	NM_001106409 // GO:0005524 // ATP binding // inferred from electronic annotation /// E	Actbl2	NM_001106409	0.429237	0.163573	1.16868	1.16868	HP1g up vs EV	0.649297	1.04917	1.04917	S83A up vs EV	0.981274	1.00246	1.00246	S83D up vs EV	0.319387	0.897738	-1.11391	S83A down vs HP1g	0.169538	0.857776	-1.16581	S83D down vs HP1g	1.03071	0.0996748	0.25788	1
18598	17775517	NM_019183 // Actc1 // actin, alpha, cardiac muscle 1 // 3q35 // 29275 /// BC127451 // A	NM_019183 // GO:0006200 // ATP catabolic process // not recorded /// NM_019183 // GO:0	NM_019183 // GO:0005625 // soluble fraction // inferred from direct assay /// NM_01918	NM_019183 // GO:0005515 // protein binding // inferred from physical interaction /// N	NM_019183 // GO:0006200 // ATP catabolic process // not recorded /// NM_019183 // GO:0	NM_019183 // GO:0005625 // soluble fraction // inferred from direct assay /// NM_01918	NM_019183 // GO:0005515 // protein binding // inferred from physical interaction /// N	Actc1	NM_019183	0.421095	0.752376	1.02945	1.02945	HP1g up vs EV	0.367466	0.918612	-1.0886	S83A down vs EV	0.474439	1.06898	1.06898	S83D up vs EV	0.235837	0.892333	-1.12066	S83A down vs HP1g	0.682773	1.0384	1.0384	S83D up vs HP1g	1.05235	0.0778585	0.197295	1
35301	17763669	NM_001127449 // Actg1 // actin, gamma 1 // 10q32.3 // 287876 /// FQ216158 // Actg1 // a	NM_001127449 // GO:0045214 // sarcomere organization // inferred from electronic annota	NM_001127449 // GO:0005829 // cytosol // traceable author statement /// NM_001127449 /	NM_001127449 // GO:0003674 // molecular_function // no biological data available /// N	NM_001127449 // GO:0045214 // sarcomere organization // inferred from electronic annota	NM_001127449 // GO:0005829 // cytosol // traceable author statement /// NM_001127449 /	NM_001127449 // GO:0003674 // molecular_function // no biological data available /// N	Actg1	NM_001127449	5.2088e-06	1.72488e-05	0.960373	-1.04126	HP1g down vs EV	2.28834e-06	0.948443	-1.05436	S83A down vs EV	1.52549e-06	0.945708	-1.05741	S83D down vs EV	0.0228589	0.987578	-1.01258	S83A down vs HP1g	0.00858422	0.98473	-1.01551	S83D down vs HP1g	66.9751	0.0124167	0.000494379	1
15828	17663949	NM_001127449 // Actg1 // actin, gamma 1 // 10q32.3 // 287876 /// FQ216158 // Actg1 // a	NM_001127449 // GO:0045214 // sarcomere organization // inferred from electronic annota	NM_001127449 // GO:0005829 // cytosol // traceable author statement /// NM_001127449 /	NM_001127449 // GO:0003674 // molecular_function // no biological data available /// N	NM_001127449 // GO:0045214 // sarcomere organization // inferred from electronic annota	NM_001127449 // GO:0005829 // cytosol // traceable author statement /// NM_001127449 /	NM_001127449 // GO:0003674 // molecular_function // no biological data available /// N	Actg1	NM_001127449	0.00459603	0.0305021	0.98189	-1.01844	HP1g down vs EV	0.00645234	0.97486	-1.02579	S83A down vs EV	0.000731862	0.963774	-1.03759	S83D down vs EV	0.332538	0.99284	-1.00721	S83A down vs HP1g	0.0282335	0.98155	-1.0188	S83D down vs HP1g	9.86457	0.00448486	0.00121238	1
5281	17792640	ENSRNOT00000042699 // Actg2 // actin, gamma 2, smooth muscle, enteric // 4q34 // 25365	---	ENSRNOT00000042699 // GO:0005737 // cytoplasm // inferred from electronic annotation /	ENSRNOT00000042699 // GO:0005524 // ATP binding // inferred from electronic annotation	---	ENSRNOT00000042699 // GO:0005737 // cytoplasm // inferred from electronic annotation /	ENSRNOT00000042699 // GO:0005524 // ATP binding // inferred from electronic annotation	Actg2	ENSRNOT00000042699	0.115632	0.796452	1.01648	1.01648	HP1g up vs EV	0.792309	1.01683	1.01683	S83A up vs EV	0.0373703	1.16507	1.16507	S83D up vs EV	0.995685	1.00034	1.00034	S83A up vs HP1g	0.0566571	1.14618	1.14618	S83D up vs HP1g	2.70715	0.0952623	0.0938376	1
34597	17737735	NM_001039033 // Actl6a // actin-like 6A // 2q25 // 361925 /// BC098698 // Actl6a // act	NM_001039033 // GO:0003407 // neural retina development // not recorded /// NM_0010390	NM_001039033 // GO:0005634 // nucleus // not recorded /// NM_001039033 // GO:0005886 /	NM_001039033 // GO:0003682 // chromatin binding // not recorded /// BC098698 // GO:000	NM_001039033 // GO:0003407 // neural retina development // not recorded /// NM_0010390	NM_001039033 // GO:0005634 // nucleus // not recorded /// NM_001039033 // GO:0005886 /	NM_001039033 // GO:0003682 // chromatin binding // not recorded /// BC098698 // GO:000	Actl6a	NM_001039033	0.449668	0.484364	0.980145	-1.02026	HP1g down vs EV	0.331041	0.972093	-1.02871	S83A down vs EV	0.625947	1.01396	1.01396	S83D up vs EV	0.770673	0.991785	-1.00828	S83A down vs HP1g	0.250102	1.0345	1.0345	S83D up vs HP1g	0.978389	0.00685599	0.0186865	1
25970	17672573	NM_001105917 // Actl6b // actin-like 6B // 12q12 // 288563 /// ENSRNOT00000001910 // Ac	NM_001105917 // GO:0006338 // chromatin remodeling // inferred from electronic annotati	NM_001105917 // GO:0005730 // nucleolus // inferred from electronic annotation /// NM_	NM_001105917 // GO:0005524 // ATP binding // inferred from electronic annotation /// E	NM_001105917 // GO:0006338 // chromatin remodeling // inferred from electronic annotati	NM_001105917 // GO:0005730 // nucleolus // inferred from electronic annotation /// NM_	NM_001105917 // GO:0005524 // ATP binding // inferred from electronic annotation /// E	Actl6b	NM_001105917	0.533571	0.259442	1.09949	1.09949	HP1g up vs EV	0.960845	0.99605	-1.00397	S83A down vs EV	0.422331	1.06831	1.06831	S83D up vs EV	0.241663	0.905917	-1.10385	S83A down vs HP1g	0.7223	0.97164	-1.02919	S83D down vs HP1g	0.788104	0.0450744	0.152516	1
16789	17799044	NM_001011973 // Actl7a // actin-like 7a // 5q24 // 298017 /// ENSRNOT00000022395 // Act	---	NM_001011973 // GO:0001673 // male germ cell nucleus // inferred from electronic annota	---	---	NM_001011973 // GO:0001673 // male germ cell nucleus // inferred from electronic annota	---	Actl7a	NM_001011973	0.135826	0.0277327	0.806771	-1.23951	HP1g down vs EV	0.337209	0.921594	-1.08508	S83A down vs EV	0.180083	0.889159	-1.12466	S83D down vs EV	0.134752	1.14233	1.14233	S83A up vs HP1g	0.258752	1.10212	1.10212	S83D up vs HP1g	2.47537	0.148323	0.159786	1
14278	17807371	NM_001025417 // Actl7b // actin-like 7b // 5q24 // 313183 /// ENSRNOT00000022291 // Act	---	NM_001025417 // GO:0005737 // cytoplasm // inferred from electronic annotation /// NM_	---	---	NM_001025417 // GO:0005737 // cytoplasm // inferred from electronic annotation /// NM_	---	Actl7b	NM_001025417	0.562401	0.343276	1.04463	1.04463	HP1g up vs EV	0.983881	0.999097	-1.0009	S83A down vs EV	0.318782	1.04715	1.04715	S83D up vs EV	0.333955	0.956416	-1.04557	S83A down vs HP1g	0.9569	1.00242	1.00242	S83D up vs HP1g	0.730057	0.0128451	0.046919	1
5011	17826925	NM_001108077 // Actl9 // actin-like 9 // 7q12 // 314659 /// BC167767 // Actl9 // actin-	---	---	---	---	---	---	Actl9	NM_001108077	0.813451	0.641511	1.04703	1.04703	HP1g up vs EV	0.92018	0.990224	-1.00987	S83A down vs EV	0.642701	0.955241	-1.04686	S83D down vs EV	0.573272	0.945745	-1.05737	S83A down vs HP1g	0.362431	0.912334	-1.09609	S83D down vs HP1g	0.316328	0.0267385	0.225407	1
36537	17629111	NM_001013893 // Actl9b // actin-like 9b // 1q12 // 292516 /// ENSRNOT00000031286 // Act	---	NM_001013893 // GO:0005737 // cytoplasm // inferred from electronic annotation /// NM_	---	---	NM_001013893 // GO:0005737 // cytoplasm // inferred from electronic annotation /// NM_	---	Actl9b	NM_001013893	0.983786	0.895356	0.9873	-1.01286	HP1g down vs EV	0.837926	0.980303	-1.02009	S83A down vs EV	0.712281	0.964661	-1.03663	S83D down vs EV	0.941638	0.992914	-1.00714	S83A down vs HP1g	0.811571	0.97707	-1.02347	S83D down vs HP1g	0.0507946	0.00421638	0.221356	1
34244	17822913	ENSRNOT00000068522 // Actn1 // actinin, alpha 1 // 6q24 // 81634 /// NM_031005 // Actn1	ENSRNOT00000068522 // GO:0048041 // focal adhesion assembly // not recorded /// ENSRNO	ENSRNOT00000068522 // GO:0001725 // stress fiber // inferred from direct assay /// ENS	ENSRNOT00000068522 // GO:0003779 // actin binding // inferred from electronic annotatio	ENSRNOT00000068522 // GO:0048041 // focal adhesion assembly // not recorded /// ENSRNO	ENSRNOT00000068522 // GO:0001725 // stress fiber // inferred from direct assay /// ENS	ENSRNOT00000068522 // GO:0003779 // actin binding // inferred from electronic annotatio	Actn1	ENSRNOT00000068522	0.0179177	0.692999	0.994194	-1.00584	HP1g down vs EV	0.290315	0.984025	-1.01623	S83A down vs EV	0.00458395	0.946123	-1.05694	S83D down vs EV	0.490341	0.989771	-1.01033	S83A down vs HP1g	0.0082647	0.951648	-1.05081	S83D down vs HP1g	6.15051	0.0116533	0.00505251	1
3737	17716373	NM_001170325 // Actn2 // actinin alpha 2 // 17q12.1 // 291245 /// ENSRNOT00000024098 //	NM_001170325 // GO:0006936 // muscle contraction // inferred from electronic annotation	NM_001170325 // GO:0005925 // focal adhesion // inferred from electronic annotation //	NM_001170325 // GO:0005509 // calcium ion binding // inferred from electronic annotatio	NM_001170325 // GO:0006936 // muscle contraction // inferred from electronic annotation	NM_001170325 // GO:0005925 // focal adhesion // inferred from electronic annotation //	NM_001170325 // GO:0005509 // calcium ion binding // inferred from electronic annotatio	Actn2	NM_001170325	0.000379315	0.00119264	1.14042	1.14042	HP1g up vs EV	0.000144154	1.19858	1.19858	S83A up vs EV	0.000116725	1.20529	1.20529	S83D up vs EV	0.100651	1.051	1.051	S83A up vs HP1g	0.0729496	1.05689	1.05689	S83D up vs HP1g	20.9847	0.141281	0.0179535	1
17117	17639339	NM_133424 // Actn3 // actinin alpha 3 // 1q43 // 171009 /// ENSRNOT00000026812 // Actn3	NM_133424 // GO:0006936 // muscle contraction // inferred from electronic annotation /	NM_133424 // GO:0005925 // focal adhesion // not recorded /// NM_133424 // GO:0030017	NM_133424 // GO:0005509 // calcium ion binding // inferred from electronic annotation	NM_133424 // GO:0006936 // muscle contraction // inferred from electronic annotation /	NM_133424 // GO:0005925 // focal adhesion // not recorded /// NM_133424 // GO:0030017	NM_133424 // GO:0005509 // calcium ion binding // inferred from electronic annotation	Actn3	NM_133424	0.365631	0.162511	1.14197	1.14197	HP1g up vs EV	0.699561	1.03513	1.03513	S83A up vs EV	0.840823	0.982255	-1.01807	S83D down vs EV	0.28793	0.90644	-1.10322	S83A down vs HP1g	0.118977	0.86014	-1.1626	S83D down vs HP1g	1.21379	0.0846597	0.185995	1
2226	17631172	NM_031675 // Actn4 // actinin alpha 4 // 1q22 // 63836 /// ENSRNOT00000027773 // Actn4	NM_031675 // GO:0001666 // response to hypoxia // inferred from expression pattern ///	NM_031675 // GO:0001725 // stress fiber // inferred from direct assay /// NM_031675 //	NM_031675 // GO:0001882 // nucleoside binding // inferred from electronic annotation /	NM_031675 // GO:0001666 // response to hypoxia // inferred from expression pattern ///	NM_031675 // GO:0001725 // stress fiber // inferred from direct assay /// NM_031675 //	NM_031675 // GO:0001882 // nucleoside binding // inferred from electronic annotation /	Actn4	NM_031675	0.276252	0.0924041	0.974634	-1.02603	HP1g down vs EV	0.121482	0.976979	-1.02356	S83A down vs EV	0.156904	0.979217	-1.02122	S83D down vs EV	0.862595	1.00241	1.00241	S83A up vs HP1g	0.736204	1.0047	1.0047	S83D up vs HP1g	1.54574	0.00261731	0.00451529	1
25245	17816346	NM_001009602 // Actr10 // actin-related protein 10 homolog (S. cerevisiae) // 6q24 // 2	NM_001009602 // GO:0007018 // microtubule-based movement // not recorded /// ENSRNOT00	NM_001009602 // GO:0005869 // dynactin complex // not recorded /// ENSRNOT00000010300	---	NM_001009602 // GO:0007018 // microtubule-based movement // not recorded /// ENSRNOT00	NM_001009602 // GO:0005869 // dynactin complex // not recorded /// ENSRNOT00000010300	---	Actr10	NM_001009602	0.969826	0.995286	1.00035	1.00035	HP1g up vs EV	0.860928	0.989771	-1.01033	S83A down vs EV	0.689256	0.976708	-1.02385	S83D down vs EV	0.856303	0.989428	-1.01068	S83A down vs HP1g	0.684978	0.97637	-1.0242	S83D down vs HP1g	0.0785751	0.00237674	0.0806612	1
20266	17642570	NM_001106364 // Actr1a // ARP1 actin-related protein 1 homolog A, centractin alpha (yea	---	NM_001106364 // GO:0005737 // cytoplasm // not recorded /// NM_001106364 // GO:0005813	NM_001106364 // GO:0005524 // ATP binding // inferred from electronic annotation /// E	---	NM_001106364 // GO:0005737 // cytoplasm // not recorded /// NM_001106364 // GO:0005813	NM_001106364 // GO:0005524 // ATP binding // inferred from electronic annotation /// E	Actr1a	NM_001106364	0.555951	0.677071	0.991717	-1.00835	HP1g down vs EV	0.940662	1.00148	1.00148	S83A up vs EV	0.245957	0.976189	-1.02439	S83D down vs EV	0.624544	1.00984	1.00984	S83A up vs HP1g	0.436061	0.984343	-1.01591	S83D down vs HP1g	0.742769	0.00257776	0.0092546	1
22063	17863869	NM_001039028 // Actr1b // ARP1 actin-related protein 1 homolog B (yeast) // 9q21 // 316	---	NM_001039028 // GO:0005737 // cytoplasm // not recorded /// NM_001039028 // GO:0005813	NM_001039028 // GO:0005524 // ATP binding // inferred from electronic annotation /// E	---	NM_001039028 // GO:0005737 // cytoplasm // not recorded /// NM_001039028 // GO:0005813	NM_001039028 // GO:0005524 // ATP binding // inferred from electronic annotation /// E	Actr1b	NM_001039028	0.815229	0.532057	0.969447	-1.03152	HP1g down vs EV	0.406454	0.95922	-1.04251	S83A down vs EV	0.45626	0.963484	-1.0379	S83D down vs EV	0.82898	0.989451	-1.01066	S83A down vs HP1g	0.899905	0.99385	-1.00619	S83D down vs HP1g	0.313738	0.00663485	0.0563939	1
25289	17696466	NM_001009268 // Actr2 // ARP2 actin-related protein 2 homolog (yeast) // 14q22 // 28982	NM_001009268 // GO:0007163 // establishment or maintenance of cell polarity // inferred	NM_001009268 // GO:0005938 // cell cortex // not recorded /// NM_001009268 // GO:00304	NM_001009268 // GO:0003779 // actin binding // inferred from electronic annotation ///	NM_001009268 // GO:0007163 // establishment or maintenance of cell polarity // inferred	NM_001009268 // GO:0005938 // cell cortex // not recorded /// NM_001009268 // GO:00304	NM_001009268 // GO:0003779 // actin binding // inferred from electronic annotation ///	Actr2	NM_001009268	0.0302698	0.0414952	0.955018	-1.0471	HP1g down vs EV	0.324051	1.02014	1.02014	S83A up vs EV	0.450835	1.01516	1.01516	S83D up vs EV	0.00836539	1.06819	1.06819	S83A up vs HP1g	0.0122736	1.06297	1.06297	S83D up vs HP1g	5.02046	0.0169316	0.0089934	1
7025	17683754	NM_031068 // Actr3 // ARP3 actin-related protein 3 homolog (yeast) // 13q11 // 81732 //	NM_031068 // GO:0007163 // establishment or maintenance of cell polarity // inferred fr	NM_031068 // GO:0000139 // Golgi membrane // inferred from direct assay /// NM_031068	NM_031068 // GO:0003779 // actin binding // inferred from electronic annotation /// NM	NM_031068 // GO:0007163 // establishment or maintenance of cell polarity // inferred fr	NM_031068 // GO:0000139 // Golgi membrane // inferred from direct assay /// NM_031068	NM_031068 // GO:0003779 // actin binding // inferred from electronic annotation /// NM	Actr3	NM_031068	0.712368	0.991532	1.00042	1.00042	HP1g up vs EV	0.494873	0.973194	-1.02754	S83A down vs EV	0.661306	1.01743	1.01743	S83D up vs EV	0.488492	0.97279	-1.02797	S83A down vs HP1g	0.668876	1.01701	1.01701	S83D up vs HP1g	0.468575	0.00633594	0.0360579	1
35851	17788480	NM_001191860 // Actr3b // ARP3 actin-related protein 3 homolog B (yeast) // 4q11 // 362	NM_001191860 // GO:0030833 // regulation of actin filament polymerization // inferred f	NM_001191860 // GO:0005856 // cytoskeleton // inferred from electronic annotation ///	NM_001191860 // GO:0003779 // actin binding // inferred from electronic annotation ///	NM_001191860 // GO:0030833 // regulation of actin filament polymerization // inferred f	NM_001191860 // GO:0005856 // cytoskeleton // inferred from electronic annotation ///	NM_001191860 // GO:0003779 // actin binding // inferred from electronic annotation ///	Actr3b	NM_001191860	0.0856177	0.10971	0.938041	-1.06605	HP1g down vs EV	0.411425	1.03129	1.03129	S83A up vs EV	0.409049	1.03146	1.03146	S83D up vs EV	0.0285561	1.09941	1.09941	S83A up vs HP1g	0.0283527	1.09959	1.09959	S83D up vs HP1g	3.16366	0.0374539	0.0315701	1
7416	17768439	NM_001108600 // Actr5 // ARP5 actin-related protein 5 homolog (yeast) // 3q42 // 362258	NM_001108600 // GO:0006302 // double-strand break repair // inferred from electronic an	NM_001108600 // GO:0005634 // nucleus // not recorded /// NM_001108600 // GO:0005737 /	NM_001108600 // GO:0005524 // ATP binding // inferred from electronic annotation /// E	NM_001108600 // GO:0006302 // double-strand break repair // inferred from electronic an	NM_001108600 // GO:0005634 // nucleus // not recorded /// NM_001108600 // GO:0005737 /	NM_001108600 // GO:0005524 // ATP binding // inferred from electronic annotation /// E	Actr5	NM_001108600	0.042715	0.414484	1.0158	1.0158	HP1g up vs EV	0.283059	0.979251	-1.02119	S83A down vs EV	0.0344811	0.9547	-1.04745	S83D down vs EV	0.079105	0.964014	-1.03733	S83A down vs HP1g	0.00929284	0.939846	-1.064	S83D down vs HP1g	4.35321	0.0135361	0.00829187	1
17809	17835081	NM_001108081 // Actr6 // ARP6 actin-related protein 6 homolog (yeast) // 7q13 // 314718	---	---	---	---	---	---	Actr6	NM_001108081	0.560773	0.735869	0.989131	-1.01099	HP1g down vs EV	0.329137	1.03304	1.03304	S83A up vs EV	0.965174	0.998592	-1.00141	S83D down vs EV	0.202443	1.04439	1.04439	S83A up vs HP1g	0.768688	1.00956	1.00956	S83D up vs HP1g	0.73325	0.00672196	0.0244463	1
36347	17874255	NM_001013961 // Actrt1 // actin-related protein T1 // Xq35 // 302796 /// ENSRNOT0000000	---	NM_001013961 // GO:0005737 // cytoplasm // inferred from electronic annotation /// NM_	---	---	NM_001013961 // GO:0005737 // cytoplasm // inferred from electronic annotation /// NM_	---	Actrt1	NM_001013961	0.0263591	0.0804042	0.925029	-1.08105	HP1g down vs EV	0.473505	1.02973	1.02973	S83A up vs EV	0.0271257	0.900225	-1.11083	S83D down vs EV	0.024941	1.11319	1.11319	S83A up vs HP1g	0.505033	0.973186	-1.02755	S83D down vs HP1g	5.30465	0.0753674	0.0378875	1
21037	17813133	NM_001013937 // Actrt2 // actin-related protein T2 // 5q36 // 298671 /// ENSRNOT0000001	---	---	---	---	---	---	Actrt2	NM_001013937	0.886769	0.807013	1.02429	1.02429	HP1g up vs EV	0.638571	1.04749	1.04749	S83A up vs EV	0.470382	1.07468	1.07468	S83D up vs EV	0.819665	1.02265	1.02265	S83A up vs HP1g	0.627075	1.04919	1.04919	S83D up vs HP1g	0.209899	0.0177648	0.225694	1
13483	17772428	ENSRNOT00000006963 // Acvr1 // activin A receptor, type I // 3q21 // 79558 /// NM_02448	ENSRNOT00000006963 // GO:0000082 // G1/S transition of mitotic cell cycle // inferred f	ENSRNOT00000006963 // GO:0005887 // integral to plasma membrane // not recorded /// EN	ENSRNOT00000006963 // GO:0004672 // protein kinase activity // not recorded /// ENSRNO	ENSRNOT00000006963 // GO:0000082 // G1/S transition of mitotic cell cycle // inferred f	ENSRNOT00000006963 // GO:0005887 // integral to plasma membrane // not recorded /// EN	ENSRNOT00000006963 // GO:0004672 // protein kinase activity // not recorded /// ENSRNO	Acvr1	ENSRNOT00000006963	0.64949	0.832482	0.987037	-1.01313	HP1g down vs EV	0.763982	0.981622	-1.01872	S83A down vs EV	0.259676	0.930131	-1.07512	S83D down vs EV	0.928849	0.994514	-1.00552	S83A down vs HP1g	0.349055	0.942347	-1.06118	S83D down vs HP1g	0.571363	0.0190756	0.0890295	1
13624	17832455	NM_199230 // Acvr1b // activin A receptor, type IB // 7q35 // 29381 /// ENSRNOT00000009	NM_199230 // GO:0000082 // G1/S transition of mitotic cell cycle // not recorded /// N	NM_199230 // GO:0005886 // plasma membrane // inferred from electronic annotation ///	NM_199230 // GO:0004674 // protein serine/threonine kinase activity // not recorded //	NM_199230 // GO:0000082 // G1/S transition of mitotic cell cycle // not recorded /// N	NM_199230 // GO:0005886 // plasma membrane // inferred from electronic annotation ///	NM_199230 // GO:0004674 // protein serine/threonine kinase activity // not recorded //	Acvr1b	NM_199230	0.207096	0.174778	0.967871	-1.0332	HP1g down vs EV	0.444066	1.01781	1.01781	S83A up vs EV	0.518876	0.985313	-1.01491	S83D down vs EV	0.0509325	1.0516	1.0516	S83A up vs HP1g	0.438974	1.01802	1.01802	S83D up vs HP1g	1.90616	0.00858607	0.0120117	1
13442	17772416	ENSRNOT00000059280 // Acvr1c // activin A receptor, type IC // 3q21 // 245921 /// NM_13	ENSRNOT00000059280 // GO:0001541 // ovarian follicle development // inferred from expre	ENSRNOT00000059280 // GO:0005737 // cytoplasm // inferred from direct assay /// ENSRNO	ENSRNOT00000059280 // GO:0004674 // protein serine/threonine kinase activity // inferre	ENSRNOT00000059280 // GO:0001541 // ovarian follicle development // inferred from expre	ENSRNOT00000059280 // GO:0005737 // cytoplasm // inferred from direct assay /// ENSRNO	ENSRNOT00000059280 // GO:0004674 // protein serine/threonine kinase activity // inferre	Acvr1c	ENSRNOT00000059280	0.684502	0.985657	1.00156	1.00156	HP1g up vs EV	0.593904	1.04772	1.04772	S83A up vs EV	0.31853	1.09341	1.09341	S83D up vs EV	0.606071	1.04609	1.04609	S83A up vs HP1g	0.326516	1.09171	1.09171	S83D up vs HP1g	0.51314	0.0338796	0.176064	1
32566	17762029	ENSRNOT00000007404 // Acvr2a // activin A receptor, type IIA // 3q12 // 29263 /// NM_03	ENSRNOT00000007404 // GO:0001702 // gastrulation with mouth forming second // not recor	ENSRNOT00000007404 // GO:0005737 // cytoplasm // inferred from electronic annotation /	ENSRNOT00000007404 // GO:0004674 // protein serine/threonine kinase activity // not rec	ENSRNOT00000007404 // GO:0001702 // gastrulation with mouth forming second // not recor	ENSRNOT00000007404 // GO:0005737 // cytoplasm // inferred from electronic annotation /	ENSRNOT00000007404 // GO:0004674 // protein serine/threonine kinase activity // not rec	Acvr2a	ENSRNOT00000007404	0.880828	0.587761	1.02913	1.02913	HP1g up vs EV	0.485519	1.03788	1.03788	S83A up vs EV	0.832388	1.01118	1.01118	S83D up vs EV	0.871889	1.0085	1.0085	S83A up vs HP1g	0.738243	0.98256	-1.01775	S83D down vs HP1g	0.218585	0.00529279	0.0645704	1
36480	17848790	ENSRNOT00000019777 // Acvr2b // activin A receptor, type IIB // 8q32 // 25366 /// NM_03	ENSRNOT00000019777 // GO:0001501 // skeletal system development // not recorded /// EN	ENSRNOT00000019777 // GO:0005737 // cytoplasm // inferred from electronic annotation /	ENSRNOT00000019777 // GO:0004674 // protein serine/threonine kinase activity // not rec	ENSRNOT00000019777 // GO:0001501 // skeletal system development // not recorded /// EN	ENSRNOT00000019777 // GO:0005737 // cytoplasm // inferred from electronic annotation /	ENSRNOT00000019777 // GO:0004674 // protein serine/threonine kinase activity // not rec	Acvr2b	ENSRNOT00000019777	0.0479077	0.0987032	0.925039	-1.08104	HP1g down vs EV	0.00872764	0.866063	-1.15465	S83A down vs EV	0.270001	0.951771	-1.05067	S83D down vs EV	0.152899	0.936244	-1.0681	S83A down vs HP1g	0.513905	1.0289	1.0289	S83D up vs HP1g	4.14302	0.0675136	0.0434553	1
13589	17832440	ENSRNOT00000008673 // Acvrl1 // activin A receptor type II-like 1 // 7q36 // 25237 ///	ENSRNOT00000008673 // GO:0001525 // angiogenesis // inferred from electronic annotation	ENSRNOT00000008673 // GO:0005887 // integral to plasma membrane // inferred from electr	ENSRNOT00000008673 // GO:0004674 // protein serine/threonine kinase activity // not rec	ENSRNOT00000008673 // GO:0001525 // angiogenesis // inferred from electronic annotation	ENSRNOT00000008673 // GO:0005887 // integral to plasma membrane // inferred from electr	ENSRNOT00000008673 // GO:0004674 // protein serine/threonine kinase activity // not rec	Acvrl1	ENSRNOT00000008673	0.293954	0.106557	0.870744	-1.14844	HP1g down vs EV	0.8047	0.980729	-1.01965	S83A down vs EV	0.92836	0.992962	-1.00709	S83D down vs EV	0.156793	1.12631	1.12631	S83A up vs HP1g	0.122746	1.14036	1.14036	S83D up vs HP1g	1.47072	0.0798295	0.144745	1
10745	17855346	NM_001005383 // Acy1 // aminoacylase 1 // 8q32 // 300981 /// ENSRNOT00000015851 // RGD1	NM_001005383 // GO:0006508 // proteolysis // inferred from electronic annotation /// N	NM_001005383 // GO:0005625 // soluble fraction // inferred from direct assay /// NM_00	NM_001005383 // GO:0004046 // aminoacylase activity // inferred from direct assay ///	NM_001005383 // GO:0006508 // proteolysis // inferred from electronic annotation /// N	NM_001005383 // GO:0005625 // soluble fraction // inferred from direct assay /// NM_00	NM_001005383 // GO:0004046 // aminoacylase activity // inferred from direct assay ///	Acy1	NM_001005383	0.166581	0.0926598	0.960506	-1.04112	HP1g down vs EV	0.255054	0.974455	-1.02622	S83A down vs EV	0.0418297	0.950198	-1.05241	S83D down vs EV	0.513848	1.01452	1.01452	S83A up vs HP1g	0.623008	0.989268	-1.01085	S83D down vs HP1g	2.19333	0.0091519	0.011127	1
26182	17622781	NM_001009603 // Acy3 // aspartoacylase (aminocyclase) 3 // 1q42 // 293653 /// ENSRNOT00	NM_001009603 // GO:0008152 // metabolic process // not recorded /// ENSRNOT00000024112	NM_001009603 // GO:0005624 // membrane fraction // inferred from electronic annotation	NM_001009603 // GO:0004046 // aminoacylase activity // inferred from electronic annotat	NM_001009603 // GO:0008152 // metabolic process // not recorded /// ENSRNOT00000024112	NM_001009603 // GO:0005624 // membrane fraction // inferred from electronic annotation	NM_001009603 // GO:0004046 // aminoacylase activity // inferred from electronic annotat	Acy3	NM_001009603	0.229145	0.479102	1.03006	1.03006	HP1g up vs EV	0.231728	1.05299	1.05299	S83A up vs EV	0.404543	0.965501	-1.03573	S83D down vs EV	0.596174	1.02226	1.02226	S83A up vs HP1g	0.143396	0.937324	-1.06687	S83D down vs HP1g	1.77718	0.0264963	0.0397578	1
34774	17823328	NM_001106746 // Acyp1 // acylphosphatase 1, erythrocyte (common) type // 6q31 // 299203	---	---	NM_001106746 // GO:0003998 // acylphosphatase activity // inferred from electronic anno	---	---	NM_001106746 // GO:0003998 // acylphosphatase activity // inferred from electronic anno	Acyp1	NM_001106746	0.0216303	0.0672908	0.914176	-1.09388	HP1g down vs EV	0.580459	0.975865	-1.02473	S83A down vs EV	0.00544846	0.852142	-1.17351	S83D down vs EV	0.162234	1.06748	1.06748	S83A up vs HP1g	0.136178	0.932143	-1.0728	S83D down vs HP1g	5.72789	0.0965195	0.0449355	1
25722	17696810	NM_001169145 // Acyp2 // acylphosphatase 2, muscle type // 14q22 // 364224 /// NM_00116	---	NM_001169145 // GO:0005739 // mitochondrion // inferred from electronic annotation ///	NM_001169145 // GO:0003998 // acylphosphatase activity // inferred from electronic anno	---	NM_001169145 // GO:0005739 // mitochondrion // inferred from electronic annotation ///	NM_001169145 // GO:0003998 // acylphosphatase activity // inferred from electronic anno	Acyp2	NM_001169145	0.61425	0.97285	1.00154	1.00154	HP1g up vs EV	0.336533	1.04568	1.04568	S83A up vs EV	0.365743	1.04278	1.04278	S83D up vs EV	0.352441	1.04408	1.04408	S83A up vs HP1g	0.382672	1.04119	1.04119	S83D up vs HP1g	0.632923	0.0113181	0.0476859	1
22761	17779108	NM_130399 // Ada // adenosine deaminase // 3q42 // 24165 /// ENSRNOT00000014151 // Ada	NM_130399 // GO:0001666 // response to hypoxia // inferred from mutant phenotype /// N	NM_130399 // GO:0005615 // extracellular space // inferred from direct assay /// NM_13	NM_130399 // GO:0001883 // purine nucleoside binding // inferred from direct assay ///	NM_130399 // GO:0001666 // response to hypoxia // inferred from mutant phenotype /// N	NM_130399 // GO:0005615 // extracellular space // inferred from direct assay /// NM_13	NM_130399 // GO:0001883 // purine nucleoside binding // inferred from direct assay ///	Ada	NM_130399	0.925045	0.661571	0.975232	-1.0254	HP1g down vs EV	0.867809	1.00953	1.00953	S83A up vs EV	0.947944	1.00372	1.00372	S83D up vs EV	0.548546	1.03517	1.03517	S83A up vs HP1g	0.615923	1.02922	1.02922	S83D up vs HP1g	0.15269	0.00435549	0.0760668	1
34853	17738003	ENSRNOT00000023282 // Adad1 // adenosine deaminase domain containing 1 (testis specific	ENSRNOT00000023282 // GO:0006396 // RNA processing // inferred from electronic annotati	ENSRNOT00000023282 // GO:0005634 // nucleus // inferred from electronic annotation ///	ENSRNOT00000023282 // GO:0003723 // RNA binding // not recorded /// ENSRNOT00000023282	ENSRNOT00000023282 // GO:0006396 // RNA processing // inferred from electronic annotati	ENSRNOT00000023282 // GO:0005634 // nucleus // inferred from electronic annotation ///	ENSRNOT00000023282 // GO:0003723 // RNA binding // not recorded /// ENSRNOT00000023282	Adad1	ENSRNOT00000023282	0.793927	0.816371	1.00867	1.00867	HP1g up vs EV	0.38153	1.03388	1.03388	S83A up vs EV	0.909933	1.00421	1.00421	S83D up vs EV	0.512094	1.02499	1.02499	S83A up vs HP1g	0.904958	0.995576	-1.00444	S83D down vs HP1g	0.344899	0.00418125	0.0323283	1
23491	17730555	ENSRNOT00000066038 // Adad2 // adenosine deaminase domain containing 2 // 19q12 // 6912	ENSRNOT00000066038 // GO:0006396 // RNA processing // inferred from electronic annotati	ENSRNOT00000066038 // GO:0005622 // intracellular // inferred from electronic annotatio	ENSRNOT00000066038 // GO:0003725 // double-stranded RNA binding // inferred from electr	ENSRNOT00000066038 // GO:0006396 // RNA processing // inferred from electronic annotati	ENSRNOT00000066038 // GO:0005622 // intracellular // inferred from electronic annotatio	ENSRNOT00000066038 // GO:0003725 // double-stranded RNA binding // inferred from electr	Adad2	ENSRNOT00000066038	0.856739	0.766039	0.979735	-1.02068	HP1g down vs EV	0.710512	1.02591	1.02591	S83A up vs EV	0.695536	0.973377	-1.02735	S83D down vs EV	0.5082	1.04713	1.04713	S83A up vs HP1g	0.924412	0.99351	-1.00653	S83D down vs HP1g	0.25357	0.0105022	0.110447	1
7423	17853827	Z48444 // Adam10 // ADAM metallopeptidase domain 10 // 8q24 // 29650 /// Z48444 // Adam	Z48444 // GO:0001701 // in utero embryonic development // inferred from electronic anno	Z48444 // GO:0005624 // membrane fraction // inferred from direct assay /// Z48444 //	Z48444 // GO:0004175 // endopeptidase activity // not recorded /// Z48444 // GO:000422	Z48444 // GO:0001701 // in utero embryonic development // inferred from electronic anno	Z48444 // GO:0005624 // membrane fraction // inferred from direct assay /// Z48444 //	Z48444 // GO:0004175 // endopeptidase activity // not recorded /// Z48444 // GO:000422	Adam10	Z48444	0.460657	0.83977	1.0123	1.0123	HP1g up vs EV	0.934736	1.00496	1.00496	S83A up vs EV	0.180699	1.0896	1.0896	S83D up vs EV	0.904089	0.992749	-1.0073	S83A down vs HP1g	0.24401	1.07636	1.07636	S83D up vs HP1g	0.951338	0.0305107	0.0855237	1
31769	17651569	NM_001108300 // Adam11 // ADAM metallopeptidase domain 11 // 10q32.1 // 360638 /// ENSR	NM_001108300 // GO:0006508 // proteolysis // inferred from electronic annotation /// E	---	NM_001108300 // GO:0004222 // metalloendopeptidase activity // inferred from electronic	NM_001108300 // GO:0006508 // proteolysis // inferred from electronic annotation /// E	---	NM_001108300 // GO:0004222 // metalloendopeptidase activity // inferred from electronic	Adam11	NM_001108300	0.688832	0.377182	1.08282	1.08282	HP1g up vs EV	0.516702	1.05943	1.05943	S83A up vs EV	0.933011	0.992645	-1.00741	S83D down vs EV	0.80396	0.978398	-1.02208	S83A down vs HP1g	0.336836	0.916722	-1.09084	S83D down vs HP1g	0.50612	0.0343353	0.180907	1
14912	17637856	XM_002725723 // Adam12 // ADAM metallopeptidase domain 12 // 1q41 // 679837 /// ENSRNOT	XM_002725723 // GO:0006508 // proteolysis // inferred from electronic annotation /// X	XM_002725723 // GO:0005575 // cellular_component // no biological data available /// X	XM_002725723 // GO:0003674 // molecular_function // no biological data available /// X	XM_002725723 // GO:0006508 // proteolysis // inferred from electronic annotation /// X	XM_002725723 // GO:0005575 // cellular_component // no biological data available /// X	XM_002725723 // GO:0003674 // molecular_function // no biological data available /// X	Adam12	XM_002725723	0.125658	0.746895	1.00647	1.00647	HP1g up vs EV	0.249043	0.976302	-1.02427	S83A down vs EV	0.0659942	0.959774	-1.04191	S83D down vs EV	0.153411	0.970029	-1.0309	S83A down vs HP1g	0.039188	0.953607	-1.04865	S83D down vs HP1g	2.58635	0.00901732	0.00929736	1
16558	17748870	NM_020308 // Adam15 // a disintegrin and metallopeptidase domain 15 (metargidin) // 2q3	NM_020308 // GO:0001525 // angiogenesis // inferred from electronic annotation /// NM_	NM_020308 // GO:0001669 // acrosomal vesicle // inferred from electronic annotation //	NM_020308 // GO:0004222 // metalloendopeptidase activity // traceable author statement	NM_020308 // GO:0001525 // angiogenesis // inferred from electronic annotation /// NM_	NM_020308 // GO:0001669 // acrosomal vesicle // inferred from electronic annotation //	NM_020308 // GO:0004222 // metalloendopeptidase activity // traceable author statement	Adam15	NM_020308	0.0450202	0.013664	1.05334	1.05334	HP1g up vs EV	0.0233552	1.04725	1.04725	S83A up vs EV	0.258175	1.0203	1.0203	S83D up vs EV	0.734511	0.994218	-1.00582	S83A down vs HP1g	0.089789	0.968641	-1.03237	S83D down vs HP1g	4.25619	0.01087	0.00681047	1
31409	17821226	NM_020306 // Adam17 // ADAM metallopeptidase domain 17 // 6q16 // 57027 /// ENSRNOT0000	NM_020306 // GO:0001666 // response to hypoxia // inferred from electronic annotation	NM_020306 // GO:0005737 // cytoplasm // inferred from electronic annotation /// NM_020	NM_020306 // GO:0004222 // metalloendopeptidase activity // inferred from electronic an	NM_020306 // GO:0001666 // response to hypoxia // inferred from electronic annotation	NM_020306 // GO:0005737 // cytoplasm // inferred from electronic annotation /// NM_020	NM_020306 // GO:0004222 // metalloendopeptidase activity // inferred from electronic an	Adam17	NM_020306	0.317993	0.565389	0.974635	-1.02603	HP1g down vs EV	0.50546	0.970567	-1.03033	S83A down vs EV	0.299836	1.04865	1.04865	S83D up vs EV	0.924659	0.995827	-1.00419	S83A down vs HP1g	0.125996	1.07594	1.07594	S83D up vs HP1g	1.37702	0.0236836	0.0458646	1
28439	17708773	Y11490 // Adam18 // ADAM metallopeptidase domain 18 // 16q12.4-q12.5 // 57029	Y11490 // GO:0006508 // proteolysis // inferred from electronic annotation /// Y11490	Y11490 // GO:0016021 // integral to membrane // inferred from electronic annotation	Y11490 // GO:0004222 // metalloendopeptidase activity // inferred from electronic annot	Y11490 // GO:0006508 // proteolysis // inferred from electronic annotation /// Y11490	Y11490 // GO:0016021 // integral to membrane // inferred from electronic annotation	Y11490 // GO:0004222 // metalloendopeptidase activity // inferred from electronic annot	Adam18	Y11490	0.247872	0.379425	1.04119	1.04119	HP1g up vs EV	0.979246	1.00117	1.00117	S83A up vs EV	0.0890867	1.08757	1.08757	S83D up vs EV	0.392665	0.961556	-1.03998	S83A down vs HP1g	0.34465	1.04454	1.04454	S83D up vs HP1g	1.67887	0.029605	0.0470235	1
23524	17645204	NM_001160228 // Adam19 // ADAM metallopeptidase domain 19 // 10q21 // 303068 /// ENSRNO	NM_001160228 // GO:0006509 // membrane protein ectodomain proteolysis // inferred from	NM_001160228 // GO:0005575 // cellular_component // no biological data available /// E	NM_001160228 // GO:0003674 // molecular_function // no biological data available /// N	NM_001160228 // GO:0006509 // membrane protein ectodomain proteolysis // inferred from	NM_001160228 // GO:0005575 // cellular_component // no biological data available /// E	NM_001160228 // GO:0003674 // molecular_function // no biological data available /// N	Adam19	NM_001160228	0.400472	0.214915	1.06344	1.06344	HP1g up vs EV	0.301258	1.05176	1.05176	S83A up vs EV	0.921884	0.99539	-1.00463	S83D down vs EV	0.814974	0.989017	-1.01111	S83A down vs HP1g	0.185615	0.936013	-1.06836	S83D down vs HP1g	1.10936	0.021666	0.0520803	1
28000	17674119	NM_020078 // Adam1a // a disintegrin and metallopeptidase domain 1a // 12q16 // 56777 /	NM_020078 // GO:0006508 // proteolysis // non-traceable author statement /// NM_020078	NM_020078 // GO:0016021 // integral to membrane // non-traceable author statement ///	NM_020078 // GO:0004222 // metalloendopeptidase activity // inferred from electronic an	NM_020078 // GO:0006508 // proteolysis // non-traceable author statement /// NM_020078	NM_020078 // GO:0016021 // integral to membrane // non-traceable author statement ///	NM_020078 // GO:0004222 // metalloendopeptidase activity // inferred from electronic an	Adam1a	NM_020078	0.0068904	0.0978793	1.12374	1.12374	HP1g up vs EV	0.0229128	1.19108	1.19108	S83A up vs EV	0.00105882	1.36489	1.36489	S83D up vs EV	0.377379	1.05992	1.05992	S83A up vs HP1g	0.0141867	1.21459	1.21459	S83D up vs HP1g	8.62572	0.313284	0.0968526	1
28010	17674123	NM_020078 // Adam1a // a disintegrin and metallopeptidase domain 1a // 12q16 // 56777 /	NM_020078 // GO:0006508 // proteolysis // non-traceable author statement /// NM_020078	NM_020078 // GO:0016021 // integral to membrane // non-traceable author statement ///	NM_020078 // GO:0004222 // metalloendopeptidase activity // inferred from electronic an	NM_020078 // GO:0006508 // proteolysis // non-traceable author statement /// NM_020078	NM_020078 // GO:0016021 // integral to membrane // non-traceable author statement ///	NM_020078 // GO:0004222 // metalloendopeptidase activity // inferred from electronic an	Adam1a	NM_020078	0.0543709	0.232907	1.06533	1.06533	HP1g up vs EV	0.386249	1.04596	1.04596	S83A up vs EV	0.0105977	1.1766	1.1766	S83D up vs EV	0.718016	0.98182	-1.01852	S83A down vs HP1g	0.0773611	1.10444	1.10444	S83D up vs HP1g	3.91781	0.0882433	0.0600629	1
21877	17703865	NM_020077 // Adam2 // ADAM metallopeptidase domain 2 // 15p12 // 56806 /// ENSRNOT00000	NM_020077 // GO:0006508 // proteolysis // inferred from electronic annotation /// NM_0	NM_020077 // GO:0001669 // acrosomal vesicle // inferred from direct assay /// NM_0200	NM_020077 // GO:0004222 // metalloendopeptidase activity // inferred from electronic an	NM_020077 // GO:0006508 // proteolysis // inferred from electronic annotation /// NM_0	NM_020077 // GO:0001669 // acrosomal vesicle // inferred from direct assay /// NM_0200	NM_020077 // GO:0004222 // metalloendopeptidase activity // inferred from electronic an	Adam2	NM_020077	0.00181494	0.00187675	1.26008	1.26008	HP1g up vs EV	0.010466	1.18407	1.18407	S83A up vs EV	0.000308811	1.35937	1.35937	S83D up vs EV	0.255666	0.939679	-1.06419	S83A down vs HP1g	0.173924	1.07879	1.07879	S83D up vs HP1g	13.2258	0.319904	0.0645013	1
456	17789223	ENSRNOT00000068410 // Adam22 // a disintegrin and metalloprotease domain (ADAM) 22 // -	ENSRNOT00000068410 // GO:0006508 // proteolysis // inferred from electronic annotation	---	ENSRNOT00000068410 // GO:0004222 // metalloendopeptidase activity // inferred from elec	ENSRNOT00000068410 // GO:0006508 // proteolysis // inferred from electronic annotation	---	ENSRNOT00000068410 // GO:0004222 // metalloendopeptidase activity // inferred from elec	Adam22	ENSRNOT00000068410	0.0318316	0.222598	1.04109	1.04109	HP1g up vs EV	0.024356	1.08796	1.08796	S83A up vs EV	0.44117	0.975626	-1.02498	S83D down vs EV	0.186176	1.04502	1.04502	S83A up vs HP1g	0.0655136	0.937121	-1.0671	S83D down vs HP1g	4.91947	0.0427241	0.0231592	1
18566	17859874	NM_001029899 // Adam23 // ADAM metallopeptidase domain 23 // 9q32 // 301460 /// ENSRNOT	NM_001029899 // GO:0006508 // proteolysis // inferred from electronic annotation /// E	---	NM_001029899 // GO:0004222 // metalloendopeptidase activity // inferred from electronic	NM_001029899 // GO:0006508 // proteolysis // inferred from electronic annotation /// E	---	NM_001029899 // GO:0004222 // metalloendopeptidase activity // inferred from electronic	Adam23	NM_001029899	0.476458	0.920907	1.00412	1.00412	HP1g up vs EV	0.32829	1.04265	1.04265	S83A up vs EV	0.569409	0.976483	-1.02408	S83D down vs EV	0.375414	1.03837	1.03837	S83A up vs HP1g	0.506316	0.972477	-1.0283	S83D down vs HP1g	0.913675	0.0137713	0.0401932	1
32597	17711987	ENSRNOT00000042587 // Adam24 // ADAM metallopeptidase domain 24 // 16q12.1 // 290774 //	ENSRNOT00000042587 // GO:0006508 // proteolysis // inferred from electronic annotation	---	ENSRNOT00000042587 // GO:0004222 // metalloendopeptidase activity // inferred from elec	ENSRNOT00000042587 // GO:0006508 // proteolysis // inferred from electronic annotation	---	ENSRNOT00000042587 // GO:0004222 // metalloendopeptidase activity // inferred from elec	Adam24	ENSRNOT00000042587	0.168773	0.35156	0.902034	-1.10861	HP1g down vs EV	0.0616358	0.79741	-1.25406	S83A down vs EV	0.968311	1.00428	1.00428	S83D up vs EV	0.270864	0.884013	-1.1312	S83A down vs HP1g	0.333082	1.11335	1.11335	S83D up vs HP1g	2.1757	0.221402	0.271364	1
32386	17711883	NM_001169119 // Adam26a // a disintegrin and metallopeptidase domain 26A // 16q12.1 //	---	---	---	---	---	---	Adam26a	NM_001169119	0.507007	0.888322	1.01791	1.01791	HP1g up vs EV	0.573545	1.07449	1.07449	S83A up vs EV	0.367002	0.889514	-1.12421	S83D down vs EV	0.670338	1.05559	1.05559	S83A up vs HP1g	0.302876	0.873864	-1.14434	S83D down vs HP1g	0.844603	0.118615	0.374503	1
32405	17711888	NM_001135090 // Adam26b // a disintegrin and metallopeptidase domain 26B // 16q12.1 //	NM_001135090 // GO:0006508 // proteolysis // inferred from electronic annotation /// E	---	NM_001135090 // GO:0004222 // metalloendopeptidase activity // inferred from electronic	NM_001135090 // GO:0006508 // proteolysis // inferred from electronic annotation /// E	---	NM_001135090 // GO:0004222 // metalloendopeptidase activity // inferred from electronic	Adam26b	NM_001135090	0.77983	0.595273	0.936041	-1.06833	HP1g down vs EV	0.378119	0.894506	-1.11794	S83A down vs EV	0.911017	0.986312	-1.01388	S83D down vs EV	0.713946	0.955627	-1.04643	S83A down vs HP1g	0.673101	1.05371	1.05371	S83D up vs HP1g	0.365717	0.0489063	0.356606	1
22127	17704157	NM_181693 // Adam28 // ADAM metallopeptidase domain 28 // 15p11 // 290344 /// ENSRNOT00	---	NM_181693 // GO:0005886 // plasma membrane // not recorded /// ENSRNOT00000058715 // G	NM_181693 // GO:0008237 // metallopeptidase activity // not recorded /// ENSRNOT000000	---	NM_181693 // GO:0005886 // plasma membrane // not recorded /// ENSRNOT00000058715 // G	NM_181693 // GO:0008237 // metallopeptidase activity // not recorded /// ENSRNOT000000	Adam28	NM_181693	0.772032	0.849667	0.977277	-1.02325	HP1g down vs EV	0.521878	1.0818	1.0818	S83A up vs EV	0.775432	0.965948	-1.03525	S83D down vs EV	0.411956	1.10696	1.10696	S83A up vs HP1g	0.923326	0.988407	-1.01173	S83D down vs HP1g	0.377313	0.0487111	0.344267	1
2473	17741217	NM_001109600 // Adam30 // ADAM metallopeptidase domain 30 // 2q34 // 690547 /// ENSRNOT	NM_001109600 // GO:0006508 // proteolysis // inferred from electronic annotation /// E	---	NM_001109600 // GO:0004222 // metalloendopeptidase activity // inferred from electronic	NM_001109600 // GO:0006508 // proteolysis // inferred from electronic annotation /// E	---	NM_001109600 // GO:0004222 // metalloendopeptidase activity // inferred from electronic	Adam30	NM_001109600	0.53404	0.266272	1.16819	1.16819	HP1g up vs EV	0.89197	0.981928	-1.0184	S83A down vs EV	0.489974	1.09869	1.09869	S83D up vs EV	0.218524	0.840553	-1.18969	S83A down vs HP1g	0.649818	0.9405	-1.06326	S83D down vs HP1g	0.787133	0.124748	0.422624	1
28277	17708702	NM_001170582 // Adam32 // ADAM metallopeptidase domain 32 // 16q12.4 // 361170 /// ENSR	---	---	---	---	---	---	Adam32	NM_001170582	0.501519	0.592423	0.973199	-1.02754	HP1g down vs EV	0.897621	1.00649	1.00649	S83A up vs EV	0.2279	0.938351	-1.0657	S83D down vs EV	0.509511	1.03421	1.03421	S83A up vs HP1g	0.475685	0.964193	-1.03714	S83D down vs HP1g	0.856672	0.0190513	0.0593032	1
32409	17711890	XM_001062949 // Adam34l // a disintegrin and metalloprotease domain 34-like // 16q12.1	---	---	---	---	---	---	Adam34l	XM_001062949	0.788805	0.589144	1.03299	1.03299	HP1g up vs EV	0.604098	1.03163	1.03163	S83A up vs EV	0.777882	0.983307	-1.01698	S83D down vs EV	0.982317	0.998682	-1.00132	S83A down vs HP1g	0.417764	0.951903	-1.05053	S83D down vs HP1g	0.352442	0.0109886	0.0831426	1
28398	17708749	ENSRNOT00000066720 // Adam3a // ADAM metallopeptidase domain 3A // 16q12.4 // 57021 ///	ENSRNOT00000066720 // GO:0007339 // binding of sperm to zona pellucida // not recorded	ENSRNOT00000066720 // GO:0009986 // cell surface // not recorded /// ENSRNOT0000006672	---	ENSRNOT00000066720 // GO:0007339 // binding of sperm to zona pellucida // not recorded	ENSRNOT00000066720 // GO:0009986 // cell surface // not recorded /// ENSRNOT0000006672	---	Adam3a	ENSRNOT00000066720	0.492907	0.95811	1.00211	1.00211	HP1g up vs EV	0.226153	0.950187	-1.05242	S83A down vs EV	0.438065	0.968699	-1.03231	S83D down vs EV	0.209266	0.948182	-1.05465	S83A down vs HP1g	0.409493	0.966655	-1.03449	S83D down vs HP1g	0.875902	0.0124573	0.037926	1
34222	17823005	NM_020305 // Adam4 // a disintegrin and metalloprotease domain 4 // 6q24 // 57022 /// E	NM_020305 // GO:0006508 // proteolysis // inferred from electronic annotation /// NM_0	---	NM_020305 // GO:0004222 // metalloendopeptidase activity // inferred from electronic an	NM_020305 // GO:0006508 // proteolysis // inferred from electronic annotation /// NM_0	---	NM_020305 // GO:0004222 // metalloendopeptidase activity // inferred from electronic an	Adam4	NM_020305	0.659828	0.251013	0.898801	-1.11259	HP1g down vs EV	0.614506	0.955828	-1.04621	S83A down vs EV	0.4106	0.92788	-1.07773	S83D down vs EV	0.495838	1.06345	1.06345	S83A up vs HP1g	0.721495	1.03235	1.03235	S83D up vs HP1g	0.553888	0.0385672	0.18568	1
34214	17823003	NM_001109277 // Adam4l1 // a disintegrin and metallopeptidase domain 4-like 1 // 6q24 /	NM_001109277 // GO:0006508 // proteolysis // inferred from electronic annotation /// E	---	NM_001109277 // GO:0004222 // metalloendopeptidase activity // inferred from electronic	NM_001109277 // GO:0006508 // proteolysis // inferred from electronic annotation /// E	---	NM_001109277 // GO:0004222 // metalloendopeptidase activity // inferred from electronic	Adam4l1	NM_001109277	0.0880893	0.91343	1.00489	1.00489	HP1g up vs EV	0.0356301	1.11605	1.11605	S83A up vs EV	0.979346	0.998838	-1.00116	S83D down vs EV	0.0424411	1.11061	1.11061	S83A up vs HP1g	0.892956	0.993974	-1.00606	S83D down vs HP1g	3.11905	0.0553119	0.0472896	1
28332	17708727	NM_020303 // Adam5 // a disintegrin and metallopeptidase domain 5 // 16q12.4 // 498654	NM_020303 // GO:0006508 // proteolysis // inferred from electronic annotation /// ENSR	NM_020303 // GO:0016021 // integral to membrane // inferred from electronic annotation	NM_020303 // GO:0004222 // metalloendopeptidase activity // inferred from electronic an	NM_020303 // GO:0006508 // proteolysis // inferred from electronic annotation /// ENSR	NM_020303 // GO:0016021 // integral to membrane // inferred from electronic annotation	NM_020303 // GO:0004222 // metalloendopeptidase activity // inferred from electronic an	Adam5	NM_020303	0.0517364	0.0105246	0.874381	-1.14367	HP1g down vs EV	0.428162	0.966827	-1.03431	S83A down vs EV	0.280416	0.954286	-1.0479	S83D down vs EV	0.0377338	1.10573	1.10573	S83A up vs HP1g	0.0624593	1.09138	1.09138	S83D up vs HP1g	4.00538	0.0612959	0.0408091	1
29577	17819307	NM_138906 // Adam6 // a disintegrin and metallopeptidase domain 6 // 6q32 // 192271 ///	---	---	---	---	---	---	Adam6	NM_138906	0.195591	0.234111	0.909751	-1.0992	HP1g down vs EV	0.314495	0.924155	-1.08207	S83A down vs EV	0.0413626	0.836594	-1.19532	S83D down vs EV	0.836099	1.01583	1.01583	S83A up vs HP1g	0.287029	0.919586	-1.08745	S83D down vs HP1g	1.98026	0.100191	0.13492	1
22032	17704086	NM_020301 // Adam7 // ADAM metallopeptidase domain 7 // 15p11 // 29641 /// ENSRNOT00000	NM_020301 // GO:0006508 // proteolysis // inferred from electronic annotation /// NM_0	NM_020301 // GO:0005886 // plasma membrane // inferred from electronic annotation ///	NM_020301 // GO:0004175 // endopeptidase activity // not recorded /// NM_020301 // GO:	NM_020301 // GO:0006508 // proteolysis // inferred from electronic annotation /// NM_0	NM_020301 // GO:0005886 // plasma membrane // inferred from electronic annotation ///	NM_020301 // GO:0004175 // endopeptidase activity // not recorded /// NM_020301 // GO:	Adam7	NM_020301	0.525075	0.989314	0.998892	-1.00111	HP1g down vs EV	0.310401	0.916758	-1.0908	S83A down vs EV	0.701343	1.03242	1.03242	S83D up vs EV	0.316217	0.917775	-1.08959	S83A down vs HP1g	0.691588	1.03357	1.03357	S83D up vs HP1g	0.805842	0.0486153	0.160876	1
15134	17638084	ENSRNOT00000024369 // Adam8 // ADAM metallopeptidase domain 8 // 1q41 // 499285	ENSRNOT00000024369 // GO:0000902 // cell morphogenesis // not recorded /// ENSRNOT0000	ENSRNOT00000024369 // GO:0002102 // podosome // not recorded /// ENSRNOT00000024369 //	ENSRNOT00000024369 // GO:0003674 // molecular_function // no biological data available	ENSRNOT00000024369 // GO:0000902 // cell morphogenesis // not recorded /// ENSRNOT0000	ENSRNOT00000024369 // GO:0002102 // podosome // not recorded /// ENSRNOT00000024369 //	ENSRNOT00000024369 // GO:0003674 // molecular_function // no biological data available	Adam8	ENSRNOT00000024369	0.00111115	0.762279	0.988003	-1.01214	HP1g down vs EV	0.825826	1.00881	1.00881	S83A up vs EV	0.000578672	1.23591	1.23591	S83D up vs EV	0.60364	1.02106	1.02106	S83A up vs HP1g	0.000402512	1.25092	1.25092	S83D up vs HP1g	15.3405	0.21365	0.0371392	1
28247	17708677	ENSRNOT00000041330 // Adam9 // ADAM metallopeptidase domain 9 // 16q12.4 // 290834 ///	ENSRNOT00000041330 // GO:0000186 // activation of MAPKK activity // not recorded /// E	ENSRNOT00000041330 // GO:0005615 // extracellular space // not recorded /// ENSRNOT000	ENSRNOT00000041330 // GO:0003674 // molecular_function // no biological data available	ENSRNOT00000041330 // GO:0000186 // activation of MAPKK activity // not recorded /// E	ENSRNOT00000041330 // GO:0005615 // extracellular space // not recorded /// ENSRNOT000	ENSRNOT00000041330 // GO:0003674 // molecular_function // no biological data available	Adam9	ENSRNOT00000041330	0.0383634	0.119974	1.05587	1.05587	HP1g up vs EV	0.112638	1.05724	1.05724	S83A up vs EV	0.0060902	1.12233	1.12233	S83D up vs EV	0.967971	1.00129	1.00129	S83A up vs HP1g	0.0864347	1.06295	1.06295	S83D up vs HP1g	4.55542	0.0416339	0.0243718	1
22077	17704121	NM_001106046 // Adamdec1 // ADAM-like, decysin 1 // 15p11 // 290338 /// ENSRNOT00000028	NM_001106046 // GO:0006508 // proteolysis // inferred from electronic annotation /// E	---	NM_001106046 // GO:0004222 // metalloendopeptidase activity // inferred from electronic	NM_001106046 // GO:0006508 // proteolysis // inferred from electronic annotation /// E	---	NM_001106046 // GO:0004222 // metalloendopeptidase activity // inferred from electronic	Adamdec1	NM_001106046	0.120222	0.33775	1.06456	1.06456	HP1g up vs EV	0.165462	0.910605	-1.09817	S83A down vs EV	0.451397	1.04977	1.04977	S83D up vs EV	0.0343951	0.855382	-1.16907	S83A down vs HP1g	0.825388	0.98611	-1.01409	S83D down vs HP1g	2.65031	0.0934523	0.0940291	1
20938	17667616	NM_024400 // Adamts1 // ADAM metallopeptidase with thrombospondin type 1 motif, 1 // 11	NM_024400 // GO:0001542 // ovulation from ovarian follicle // inferred from electronic	NM_024400 // GO:0005604 // basement membrane // inferred from electronic annotation //	NM_024400 // GO:0004222 // metalloendopeptidase activity // inferred from electronic an	NM_024400 // GO:0001542 // ovulation from ovarian follicle // inferred from electronic	NM_024400 // GO:0005604 // basement membrane // inferred from electronic annotation //	NM_024400 // GO:0004222 // metalloendopeptidase activity // inferred from electronic an	Adamts1	NM_024400	0.0938745	0.0468685	0.854649	-1.17007	HP1g down vs EV	0.103358	0.884281	-1.13086	S83A down vs EV	0.0231815	0.829132	-1.20608	S83D down vs EV	0.624214	1.03467	1.03467	S83A up vs HP1g	0.662567	0.970143	-1.03078	S83D down vs HP1g	3.02039	0.126647	0.111815	1
32584	17736515	NM_001106420 // Adamts12 // ADAM metallopeptidase with thrombospondin type 1 motif, 12	---	NM_001106420 // GO:0031012 // extracellular matrix // inferred from electronic annotati	NM_001106420 // GO:0004222 // metalloendopeptidase activity // inferred from electronic	---	NM_001106420 // GO:0031012 // extracellular matrix // inferred from electronic annotati	NM_001106420 // GO:0004222 // metalloendopeptidase activity // inferred from electronic	Adamts12	NM_001106420	0.285562	0.37482	1.03893	1.03893	HP1g up vs EV	0.709715	1.0158	1.0158	S83A up vs EV	0.0809872	1.0845	1.0845	S83D up vs EV	0.594701	0.977738	-1.02277	S83A down vs HP1g	0.32163	1.04386	1.04386	S83D up vs HP1g	1.50559	0.0232858	0.0412432	1
27880	17758450	NM_001107636 // Adamts14 // ADAM metallopeptidase with thrombospondin type 1 motif, 14	NM_001107636 // GO:0006508 // proteolysis // inferred from electronic annotation /// N	NM_001107636 // GO:0005576 // extracellular region // not recorded /// NM_001107636 //	NM_001107636 // GO:0004222 // metalloendopeptidase activity // inferred from electronic	NM_001107636 // GO:0006508 // proteolysis // inferred from electronic annotation /// N	NM_001107636 // GO:0005576 // extracellular region // not recorded /// NM_001107636 //	NM_001107636 // GO:0004222 // metalloendopeptidase activity // inferred from electronic	Adamts14	NM_001107636	0.95133	0.642689	0.963827	-1.03753	HP1g down vs EV	0.637563	0.963271	-1.03813	S83A down vs EV	0.835199	0.983707	-1.01656	S83D down vs EV	0.994157	0.999423	-1.00058	S83A down vs HP1g	0.796143	1.02063	1.02063	S83D up vs HP1g	0.11085	0.00606526	0.145909	1
1863	17850744	NM_001106810 // Adamts15 // ADAM metallopeptidase with thrombospondin type 1 motif, 15	NM_001106810 // GO:0006508 // proteolysis // inferred from electronic annotation /// N	NM_001106810 // GO:0005578 // proteinaceous extracellular matrix // inferred from elect	NM_001106810 // GO:0004222 // metalloendopeptidase activity // inferred from electronic	NM_001106810 // GO:0006508 // proteolysis // inferred from electronic annotation /// N	NM_001106810 // GO:0005578 // proteinaceous extracellular matrix // inferred from elect	NM_001106810 // GO:0004222 // metalloendopeptidase activity // inferred from electronic	Adamts15	NM_001106810	0.127538	0.396718	1.05565	1.05565	HP1g up vs EV	0.164379	0.911573	-1.09701	S83A down vs EV	0.422739	1.05243	1.05243	S83D up vs EV	0.041455	0.863517	-1.15805	S83A down vs HP1g	0.960931	0.996948	-1.00306	S83D down vs HP1g	2.56502	0.087892	0.0913751	1
20630	17617421	ENSRNOT00000055877 // Adamts17 // ADAM metallopeptidase with thrombospondin type 1 moti	ENSRNOT00000055877 // GO:0006508 // proteolysis // inferred from electronic annotation	ENSRNOT00000055877 // GO:0005576 // extracellular region // inferred from electronic an	ENSRNOT00000055877 // GO:0004222 // metalloendopeptidase activity // inferred from elec	ENSRNOT00000055877 // GO:0006508 // proteolysis // inferred from electronic annotation	ENSRNOT00000055877 // GO:0005576 // extracellular region // inferred from electronic an	ENSRNOT00000055877 // GO:0004222 // metalloendopeptidase activity // inferred from elec	Adamts17	ENSRNOT00000055877	0.0161955	0.0118127	0.891646	-1.12152	HP1g down vs EV	0.0168525	0.899091	-1.11223	S83A down vs EV	0.00345716	0.865179	-1.15583	S83D down vs EV	0.819978	1.00835	1.00835	S83A up vs HP1g	0.418847	0.970316	-1.03059	S83D down vs HP1g	6.38551	0.0747663	0.0312233	1
27677	17733794	NM_001191944 // Adamts18 // ADAM metallopeptidase with thrombospondin type 1 motif, 18	NM_001191944 // GO:0006508 // proteolysis // inferred from electronic annotation /// E	NM_001191944 // GO:0005578 // proteinaceous extracellular matrix // inferred from elect	NM_001191944 // GO:0004222 // metalloendopeptidase activity // inferred from electronic	NM_001191944 // GO:0006508 // proteolysis // inferred from electronic annotation /// E	NM_001191944 // GO:0005578 // proteinaceous extracellular matrix // inferred from elect	NM_001191944 // GO:0004222 // metalloendopeptidase activity // inferred from electronic	Adamts18	NM_001191944	0.884825	0.951929	0.996632	-1.00338	HP1g down vs EV	0.576318	0.968907	-1.03209	S83A down vs EV	0.864737	1.00959	1.00959	S83D up vs EV	0.616987	0.972181	-1.02862	S83A down vs HP1g	0.817782	1.013	1.013	S83D up vs HP1g	0.212744	0.00586052	0.0734596	1
15178	17723497	NM_001108433 // Adamts19 // ADAM metallopeptidase with thrombospondin type 1 motif, 19	NM_001108433 // GO:0006508 // proteolysis // inferred from electronic annotation /// N	NM_001108433 // GO:0005578 // proteinaceous extracellular matrix // inferred from elect	NM_001108433 // GO:0004222 // metalloendopeptidase activity // inferred from electronic	NM_001108433 // GO:0006508 // proteolysis // inferred from electronic annotation /// N	NM_001108433 // GO:0005578 // proteinaceous extracellular matrix // inferred from elect	NM_001108433 // GO:0004222 // metalloendopeptidase activity // inferred from electronic	Adamts19	NM_001108433	0.458891	0.789601	1.0314	1.0314	HP1g up vs EV	0.264933	0.874296	-1.14378	S83A down vs EV	0.835739	1.0243	1.0243	S83D up vs EV	0.178537	0.847675	-1.1797	S83A down vs HP1g	0.952309	0.993109	-1.00694	S83D down vs HP1g	0.955637	0.112408	0.31367	1
15136	17723469	ENSRNOT00000026543 // Adamts19 // ADAM metallopeptidase with thrombospondin type 1 moti	ENSRNOT00000026543 // GO:0006508 // proteolysis // inferred from electronic annotation	ENSRNOT00000026543 // GO:0005578 // proteinaceous extracellular matrix // inferred from	ENSRNOT00000026543 // GO:0004222 // metalloendopeptidase activity // inferred from elec	ENSRNOT00000026543 // GO:0006508 // proteolysis // inferred from electronic annotation	ENSRNOT00000026543 // GO:0005578 // proteinaceous extracellular matrix // inferred from	ENSRNOT00000026543 // GO:0004222 // metalloendopeptidase activity // inferred from elec	Adamts19	ENSRNOT00000026543	0.0927903	0.0380009	0.876142	-1.14137	HP1g down vs EV	0.0268547	0.865777	-1.15503	S83A down vs EV	0.0827454	0.899771	-1.11139	S83D down vs EV	0.828833	0.988169	-1.01197	S83A down vs HP1g	0.630871	1.02697	1.02697	S83D up vs HP1g	3.0383	0.0807748	0.0708947	1
24100	17645524	NM_001137622 // Adamts2 // ADAM metallopeptidase with thrombospondin type 1 motif, 2 //	NM_001137622 // GO:0006508 // proteolysis // inferred from electronic annotation /// N	NM_001137622 // GO:0005578 // proteinaceous extracellular matrix // inferred from elect	NM_001137622 // GO:0004222 // metalloendopeptidase activity // inferred from electronic	NM_001137622 // GO:0006508 // proteolysis // inferred from electronic annotation /// N	NM_001137622 // GO:0005578 // proteinaceous extracellular matrix // inferred from elect	NM_001137622 // GO:0004222 // metalloendopeptidase activity // inferred from electronic	Adamts2	NM_001137622	0.445601	0.167928	1.05084	1.05084	HP1g up vs EV	0.764283	1.0102	1.0102	S83A up vs EV	0.293285	1.03747	1.03747	S83D up vs EV	0.26228	0.961325	-1.04023	S83A down vs HP1g	0.705688	0.987279	-1.01288	S83D down vs HP1g	0.988588	0.00990435	0.0267165	1
16530	17688908	NM_001107212 // Adamts3 // ADAM metallopeptidase with thrombospondin type 1, motif 3 //	NM_001107212 // GO:0006508 // proteolysis // inferred from electronic annotation /// N	NM_001107212 // GO:0005578 // proteinaceous extracellular matrix // inferred from elect	NM_001107212 // GO:0004222 // metalloendopeptidase activity // inferred from electronic	NM_001107212 // GO:0006508 // proteolysis // inferred from electronic annotation /// N	NM_001107212 // GO:0005578 // proteinaceous extracellular matrix // inferred from elect	NM_001107212 // GO:0004222 // metalloendopeptidase activity // inferred from electronic	Adamts3	NM_001107212	0.87328	0.762201	1.02645	1.02645	HP1g up vs EV	0.649535	1.04014	1.04014	S83A up vs EV	0.439044	1.07026	1.07026	S83D up vs EV	0.877699	1.01334	1.01334	S83A up vs HP1g	0.629746	1.04268	1.04268	S83D up vs HP1g	0.229578	0.0149505	0.173657	1
3775	17681866	NM_023959 // Adamts4 // ADAM metallopeptidase with thrombospondin type 1 motif, 4 // 13	NM_023959 // GO:0006508 // proteolysis // inferred from electronic annotation /// NM_0	NM_023959 // GO:0005578 // proteinaceous extracellular matrix // traceable author state	NM_023959 // GO:0002020 // protease binding // not recorded /// NM_023959 // GO:000422	NM_023959 // GO:0006508 // proteolysis // inferred from electronic annotation /// NM_0	NM_023959 // GO:0005578 // proteinaceous extracellular matrix // traceable author state	NM_023959 // GO:0002020 // protease binding // not recorded /// NM_023959 // GO:000422	Adamts4	NM_023959	0.276764	0.416667	0.940715	-1.06302	HP1g down vs EV	0.230716	0.911588	-1.09699	S83A down vs EV	0.0683012	0.860468	-1.16216	S83D down vs EV	0.671049	0.969037	-1.03195	S83A down vs HP1g	0.246793	0.914695	-1.09326	S83D down vs HP1g	1.5435	0.0736145	0.127182	1
20955	17667628	ENSRNOT00000002185 // Adamts5 // ADAM metallopeptidase with thrombospondin type 1 motif	---	---	---	---	---	---	Adamts5	ENSRNOT00000002185	0.371238	0.490306	1.03914	1.03914	HP1g up vs EV	0.308334	1.05948	1.05948	S83A up vs EV	0.533064	0.965999	-1.0352	S83D down vs EV	0.72462	1.01957	1.01957	S83A up vs HP1g	0.206608	0.929614	-1.07572	S83D down vs HP1g	1.19623	0.0315994	0.0704422	1
32771	17846529	NM_001047101 // Adamts7 // ADAM metallopeptidase with thrombospondin type 1 motif, 7 //	NM_001047101 // GO:0006508 // proteolysis // inferred from electronic annotation /// N	NM_001047101 // GO:0005578 // proteinaceous extracellular matrix // inferred from elect	NM_001047101 // GO:0004222 // metalloendopeptidase activity // inferred from electronic	NM_001047101 // GO:0006508 // proteolysis // inferred from electronic annotation /// N	NM_001047101 // GO:0005578 // proteinaceous extracellular matrix // inferred from elect	NM_001047101 // GO:0004222 // metalloendopeptidase activity // inferred from electronic	Adamts7	NM_001047101	0.438951	0.344638	0.953918	-1.04831	HP1g down vs EV	0.220044	0.939414	-1.06449	S83A down vs EV	0.141345	0.926205	-1.07967	S83D down vs EV	0.752682	0.984796	-1.01544	S83A down vs HP1g	0.54776	0.970949	-1.02992	S83D down vs HP1g	1.00549	0.020782	0.055116	1
6388	17793352	NM_001107877 // Adamts9 // a disintegrin-like and metalloprotease (reprolysin type) wit	NM_001107877 // GO:0006508 // proteolysis // not recorded /// NM_001107877 // GO:00456	NM_001107877 // GO:0005578 // proteinaceous extracellular matrix // not recorded /// N	NM_001107877 // GO:0004175 // endopeptidase activity // not recorded /// NM_001107877	NM_001107877 // GO:0006508 // proteolysis // not recorded /// NM_001107877 // GO:00456	NM_001107877 // GO:0005578 // proteinaceous extracellular matrix // not recorded /// N	NM_001107877 // GO:0004175 // endopeptidase activity // not recorded /// NM_001107877	Adamts9	NM_001107877	0.465926	0.585999	0.963006	-1.03842	HP1g down vs EV	0.17792	0.906536	-1.1031	S83A down vs EV	0.226097	0.916564	-1.09103	S83D down vs EV	0.389615	0.941361	-1.06229	S83A down vs HP1g	0.478147	0.951773	-1.05067	S83D down vs HP1g	0.938622	0.0388003	0.110233	1
17960	17799635	ENSRNOT00000058520 // Adamtsl1 // ADAMTS-like 1 // 5q32 // 362539	ENSRNOT00000058520 // GO:0008150 // biological_process // no biological data available	ENSRNOT00000058520 // GO:0005575 // cellular_component // no biological data available	ENSRNOT00000058520 // GO:0003674 // molecular_function // no biological data available	ENSRNOT00000058520 // GO:0008150 // biological_process // no biological data available	ENSRNOT00000058520 // GO:0005575 // cellular_component // no biological data available	ENSRNOT00000058520 // GO:0003674 // molecular_function // no biological data available	Adamtsl1	ENSRNOT00000058520	0.52725	0.749077	1.02145	1.02145	HP1g up vs EV	0.310874	1.0718	1.0718	S83A up vs EV	0.21214	1.0908	1.0908	S83D up vs EV	0.474337	1.04929	1.04929	S83A up vs HP1g	0.335411	1.0679	1.0679	S83D up vs HP1g	0.801271	0.0308316	0.102609	1
29738	17760417	XM_231125 // Adamtsl2 // ADAMTS-like 2 // 3p12 // 311827 /// ENSRNOT00000036995 // Adam	XM_231125 // GO:0030512 // negative regulation of transforming growth factor beta recep	XM_231125 // GO:0005578 // proteinaceous extracellular matrix // inferred from electron	XM_231125 // GO:0004222 // metalloendopeptidase activity // inferred from electronic an	XM_231125 // GO:0030512 // negative regulation of transforming growth factor beta recep	XM_231125 // GO:0005578 // proteinaceous extracellular matrix // inferred from electron	XM_231125 // GO:0004222 // metalloendopeptidase activity // inferred from electronic an	Adamtsl2	XM_231125	0.79586	0.641742	1.04628	1.04628	HP1g up vs EV	0.591822	1.05365	1.05365	S83A up vs EV	0.760541	0.970919	-1.02995	S83D down vs EV	0.942046	1.00704	1.00704	S83A up vs HP1g	0.447461	0.927976	-1.07761	S83D down vs HP1g	0.342058	0.028053	0.2187	1
21300	17617952	NM_001107533 // Adamtsl3 // ADAMTS-like 3 // 1q31 // 308787 /// ENSRNOT00000043771 // A	---	---	NM_001107533 // GO:0008233 // peptidase activity // inferred from electronic annotation	---	---	NM_001107533 // GO:0008233 // peptidase activity // inferred from electronic annotation	Adamtsl3	NM_001107533	0.791021	0.488962	1.04619	1.04619	HP1g up vs EV	0.8349	0.986684	-1.0135	S83A down vs EV	0.957229	0.996561	-1.00345	S83D down vs EV	0.374446	0.943125	-1.06031	S83A down vs HP1g	0.457515	0.952565	-1.0498	S83D down vs HP1g	0.349176	0.0126755	0.0968033	1
30085	17759539	NM_001034012 // Adamtsl4 // ADAMTS-like 4 // 2q34 // 310670 /// BC099119 // Adamtsl4 //	NM_001034012 // GO:0006915 // apoptotic process // inferred from electronic annotation	NM_001034012 // GO:0005578 // proteinaceous extracellular matrix // inferred from elect	NM_001034012 // GO:0002020 // protease binding // not recorded /// NM_001034012 // GO:	NM_001034012 // GO:0006915 // apoptotic process // inferred from electronic annotation	NM_001034012 // GO:0005578 // proteinaceous extracellular matrix // inferred from elect	NM_001034012 // GO:0002020 // protease binding // not recorded /// NM_001034012 // GO:	Adamtsl4	NM_001034012	0.185282	0.0526712	1.13209	1.13209	HP1g up vs EV	0.387489	1.05115	1.05115	S83A up vs EV	0.102011	1.10606	1.10606	S83D up vs EV	0.211287	0.92851	-1.07699	S83A down vs HP1g	0.681278	0.977009	-1.02353	S83D down vs HP1g	2.05129	0.0572524	0.0744278	1
3988	17826409	NM_001108071 // Adamtsl5 // ADAMTS-like 5 // 7q11 // 314626	---	---	---	---	---	---	Adamtsl5	NM_001108071	0.152451	0.231285	1.04569	1.04569	HP1g up vs EV	0.319962	0.964095	-1.03724	S83A down vs EV	0.405091	0.970146	-1.03077	S83D down vs EV	0.0462615	0.921971	-1.08463	S83A down vs HP1g	0.0614006	0.927758	-1.07787	S83D down vs HP1g	2.31423	0.0257783	0.029704	1
25578	17672255	NM_133567 // Adap1 // ArfGAP with dual PH domains 1 // 12q11 // 171097 /// ENSRNOT00000	NM_133567 // GO:0043087 // regulation of GTPase activity // not recorded /// NM_133567	NM_133567 // GO:0005634 // nucleus // not recorded /// NM_133567 // GO:0005737 // cyto	NM_133567 // GO:0005547 // phosphatidylinositol-3,4,5-trisphosphate binding // inferred	NM_133567 // GO:0043087 // regulation of GTPase activity // not recorded /// NM_133567	NM_133567 // GO:0005634 // nucleus // not recorded /// NM_133567 // GO:0005737 // cyto	NM_133567 // GO:0005547 // phosphatidylinositol-3,4,5-trisphosphate binding // inferred	Adap1	NM_133567	0.281272	0.227259	0.958682	-1.0431	HP1g down vs EV	0.827891	0.992778	-1.00727	S83A down vs EV	0.104426	0.942626	-1.06087	S83D down vs EV	0.310287	1.03557	1.03557	S83A up vs HP1g	0.614822	0.983252	-1.01703	S83D down vs HP1g	1.5239	0.014858	0.0259999	1
29232	17649300	NM_020101 // Adap2 // ArfGAP with dual PH domains 2 // 10q26 // 56826 /// ENSRNOT000000	NM_020101 // GO:0007507 // heart development // not recorded /// NM_020101 // GO:00075	NM_020101 // GO:0005624 // membrane fraction // inferred from direct assay /// NM_0201	NM_020101 // GO:0005543 // phospholipid binding // inferred from electronic annotation	NM_020101 // GO:0007507 // heart development // not recorded /// NM_020101 // GO:00075	NM_020101 // GO:0005624 // membrane fraction // inferred from direct assay /// NM_0201	NM_020101 // GO:0005543 // phospholipid binding // inferred from electronic annotation	Adap2	NM_020101	0.870737	0.961032	0.996906	-1.0031	HP1g down vs EV	0.853032	0.988309	-1.01183	S83A down vs EV	0.575962	1.03648	1.03648	S83D up vs EV	0.891414	0.991376	-1.0087	S83A down vs HP1g	0.544153	1.0397	1.0397	S83D up vs HP1g	0.233275	0.0082544	0.0943597	1
205	17740161	NM_031006 // Adar // adenosine deaminase, RNA-specific // 2q34 // 81635 /// ENSRNOT0000	NM_031006 // GO:0006351 // transcription, DNA-dependent // inferred from electronic ann	NM_031006 // GO:0005622 // intracellular // inferred from electronic annotation /// NM	NM_031006 // GO:0003677 // DNA binding // inferred from electronic annotation /// NM_0	NM_031006 // GO:0006351 // transcription, DNA-dependent // inferred from electronic ann	NM_031006 // GO:0005622 // intracellular // inferred from electronic annotation /// NM	NM_031006 // GO:0003677 // DNA binding // inferred from electronic annotation /// NM_0	Adar	NM_031006	0.09034	0.0391535	0.936986	-1.06725	HP1g down vs EV	0.0689486	0.946014	-1.05707	S83A down vs EV	0.0261182	0.930557	-1.07463	S83D down vs EV	0.72615	1.00963	1.00963	S83A up vs HP1g	0.801041	0.993138	-1.00691	S83D down vs HP1g	3.07974	0.0201483	0.0174459	1
22298	17754293	NM_001111056 // Adarb1 // adenosine deaminase, RNA-specific, B1 // 20p12 // 25367 /// N	NM_001111056 // GO:0006396 // RNA processing // inferred from electronic annotation //	NM_001111056 // GO:0005622 // intracellular // inferred from electronic annotation ///	NM_001111056 // GO:0003723 // RNA binding // not recorded /// NM_001111056 // GO:00037	NM_001111056 // GO:0006396 // RNA processing // inferred from electronic annotation //	NM_001111056 // GO:0005622 // intracellular // inferred from electronic annotation ///	NM_001111056 // GO:0003723 // RNA binding // not recorded /// NM_001111056 // GO:00037	Adarb1	NM_001111056	0.226946	0.211176	0.936993	-1.06724	HP1g down vs EV	0.695282	1.01964	1.01964	S83A up vs EV	0.183063	0.932587	-1.07229	S83D down vs EV	0.115513	1.0882	1.0882	S83A up vs HP1g	0.924004	0.995297	-1.00472	S83D down vs HP1g	1.78936	0.0384255	0.0572652	1
9340	17720431	NM_133302 // Adarb2 // adenosine deaminase, RNA-specific, B2 // 17q12.1-q12.2 // 117088	NM_133302 // GO:0006396 // RNA processing // inferred from electronic annotation /// N	NM_133302 // GO:0005634 // nucleus // inferred from electronic annotation /// NM_13330	NM_133302 // GO:0003725 // double-stranded RNA binding // inferred from electronic anno	NM_133302 // GO:0006396 // RNA processing // inferred from electronic annotation /// N	NM_133302 // GO:0005634 // nucleus // inferred from electronic annotation /// NM_13330	NM_133302 // GO:0003725 // double-stranded RNA binding // inferred from electronic anno	Adarb2	NM_133302	0.440025	0.313927	1.07959	1.07959	HP1g up vs EV	0.941469	0.994615	-1.00541	S83A down vs EV	0.554593	0.957002	-1.04493	S83D down vs EV	0.283249	0.92129	-1.08544	S83A down vs HP1g	0.129265	0.886449	-1.1281	S83D down vs HP1g	1.00274	0.0477055	0.126867	1
27611	17733755	NM_001109611 // Adat1 // adenosine deaminase, tRNA-specific 1 // 19q12 // 690810 /// EN	NM_001109611 // GO:0008033 // tRNA processing // inferred from electronic annotation /	---	NM_001109611 // GO:0003723 // RNA binding // inferred from electronic annotation /// N	NM_001109611 // GO:0008033 // tRNA processing // inferred from electronic annotation /	---	NM_001109611 // GO:0003723 // RNA binding // inferred from electronic annotation /// N	Adat1	NM_001109611	0.484272	0.508599	0.971034	-1.02983	HP1g down vs EV	0.177683	0.939141	-1.0648	S83A down vs EV	0.887357	0.993807	-1.00623	S83D down vs EV	0.454485	0.967156	-1.03396	S83A down vs HP1g	0.600195	1.02345	1.02345	S83D up vs HP1g	0.895555	0.0151401	0.0450823	1
15611	17833684	NM_001103361 // Adat3 // adenosine deaminase, tRNA-specific 3 // --- // 100125374 /// B	NM_001103361 // GO:0008033 // tRNA processing // inferred from electronic annotation /	---	NM_001103361 // GO:0008270 // zinc ion binding // inferred from electronic annotation	NM_001103361 // GO:0008033 // tRNA processing // inferred from electronic annotation /	---	NM_001103361 // GO:0008270 // zinc ion binding // inferred from electronic annotation	Adat3	NM_001103361	0.127824	0.14594	0.945551	-1.05758	HP1g down vs EV	0.0808674	0.932927	-1.07189	S83A down vs EV	0.0286911	0.911596	-1.09698	S83D down vs EV	0.709114	0.98665	-1.01353	S83A down vs HP1g	0.323535	0.96409	-1.03725	S83D down vs HP1g	2.56181	0.0289961	0.0301829	1
26940	17817696	NM_001108985 // Adck1 // aarF domain containing kinase 1 // 6q31 // 366698 /// ENSRNOT0	---	NM_001108985 // GO:0005739 // mitochondrion // inferred from electronic annotation ///	NM_001108985 // GO:0004672 // protein kinase activity // inferred from electronic annot	---	NM_001108985 // GO:0005739 // mitochondrion // inferred from electronic annotation ///	NM_001108985 // GO:0004672 // protein kinase activity // inferred from electronic annot	Adck1	NM_001108985	0.0864846	0.512171	1.03162	1.03162	HP1g up vs EV	0.262793	1.05619	1.05619	S83A up vs EV	0.132101	0.926725	-1.07907	S83D down vs EV	0.618016	1.02382	1.02382	S83A up vs HP1g	0.0457646	0.898324	-1.11318	S83D down vs HP1g	3.14783	0.0607221	0.0514403	1
26147	17782620	NM_001107855 // Adck2 // aarF domain containing kinase 2 // 4q22 // 312258 /// ENSRNOT0	---	NM_001107855 // GO:0005739 // mitochondrion // inferred from electronic annotation ///	NM_001107855 // GO:0016301 // kinase activity // inferred from electronic annotation /	---	NM_001107855 // GO:0005739 // mitochondrion // inferred from electronic annotation ///	NM_001107855 // GO:0016301 // kinase activity // inferred from electronic annotation /	Adck2	NM_001107855	0.12345	0.120858	1.15518	1.15518	HP1g up vs EV	0.39369	1.0778	1.0778	S83A up vs EV	0.387451	0.926847	-1.07893	S83D down vs EV	0.42841	0.933018	-1.07179	S83A down vs HP1g	0.0292775	0.802341	-1.24635	S83D down vs HP1g	2.61191	0.169007	0.17255	1
13630	17687126	NM_001013185 // Adck3 // aarF domain containing kinase 3 // 13q26 // 360887 /// ENSRNOT	---	NM_001013185 // GO:0005739 // mitochondrion // inferred from electronic annotation ///	NM_001013185 // GO:0004674 // protein serine/threonine kinase activity // inferred from	---	NM_001013185 // GO:0005739 // mitochondrion // inferred from electronic annotation ///	NM_001013185 // GO:0004674 // protein serine/threonine kinase activity // inferred from	Adck3	NM_001013185	0.405318	0.75105	1.01545	1.01545	HP1g up vs EV	0.250373	1.05956	1.05956	S83A up vs EV	0.615484	0.975903	-1.02469	S83D down vs EV	0.388985	1.04344	1.04344	S83A up vs HP1g	0.419575	0.961057	-1.04052	S83D down vs HP1g	1.09567	0.0223647	0.0544317	1
16781	17614650	NM_001012065 // Adck4 // aarF domain containing kinase 4 // 1q21 // 308453 /// ENSRNOT0	---	NM_001012065 // GO:0005739 // mitochondrion // not recorded /// NM_001012065 // GO:001	NM_001012065 // GO:0004674 // protein serine/threonine kinase activity // inferred from	---	NM_001012065 // GO:0005739 // mitochondrion // not recorded /// NM_001012065 // GO:001	NM_001012065 // GO:0004674 // protein serine/threonine kinase activity // inferred from	Adck4	NM_001012065	0.0776625	0.267253	1.03066	1.03066	HP1g up vs EV	0.362558	1.02475	1.02475	S83A up vs EV	0.139542	0.959311	-1.04242	S83D down vs EV	0.826178	0.99427	-1.00576	S83A down vs HP1g	0.0220519	0.930777	-1.07437	S83D down vs HP1g	3.31885	0.0199325	0.0160156	1
9107	17830243	NM_001135798 // Adck5 // aarF domain containing kinase 5 // 7q34 // 362943 /// ENSRNOT0	---	NM_001135798 // GO:0005739 // mitochondrion // not recorded /// ENSRNOT00000044893 //	NM_001135798 // GO:0016301 // kinase activity // inferred from electronic annotation /	---	NM_001135798 // GO:0005739 // mitochondrion // not recorded /// ENSRNOT00000044893 //	NM_001135798 // GO:0016301 // kinase activity // inferred from electronic annotation /	Adck5	NM_001135798	0.528695	0.729763	0.983223	-1.01706	HP1g down vs EV	0.297707	1.05408	1.05408	S83A up vs EV	0.690769	1.0197	1.0197	S83D up vs EV	0.179344	1.07207	1.07207	S83A up vs HP1g	0.463241	1.0371	1.0371	S83D up vs HP1g	0.798246	0.0167204	0.0558572	1
19037	17691455	NM_001107239 // Adcy1 // adenylate cyclase 1 (brain) // 14q21 // 305509 /// ENSRNOT0000	NM_001107239 // GO:0006171 // cAMP biosynthetic process // inferred from direct assay	NM_001107239 // GO:0005634 // nucleus // inferred from direct assay /// NM_001107239 /	NM_001107239 // GO:0000166 // nucleotide binding // inferred from electronic annotation	NM_001107239 // GO:0006171 // cAMP biosynthetic process // inferred from direct assay	NM_001107239 // GO:0005634 // nucleus // inferred from direct assay /// NM_001107239 /	NM_001107239 // GO:0000166 // nucleotide binding // inferred from electronic annotation	Adcy1	NM_001107239	0.307808	0.0980512	0.912321	-1.09611	HP1g down vs EV	0.798658	0.987158	-1.01301	S83A down vs EV	0.693722	0.980185	-1.02022	S83D down vs EV	0.146363	1.08203	1.08203	S83A up vs HP1g	0.18135	1.07439	1.07439	S83D up vs HP1g	1.41566	0.031848	0.0599921	1
3261	17681607	NM_021684 // Adcy10 // adenylate cyclase 10 (soluble) // 13q23 // 59320 /// ENSRNOT0000	NM_021684 // GO:0006171 // cAMP biosynthetic process // inferred from direct assay ///	NM_021684 // GO:0005622 // intracellular // inferred from electronic annotation /// NM	NM_021684 // GO:0000287 // magnesium ion binding // inferred from electronic annotation	NM_021684 // GO:0006171 // cAMP biosynthetic process // inferred from direct assay ///	NM_021684 // GO:0005622 // intracellular // inferred from electronic annotation /// NM	NM_021684 // GO:0000287 // magnesium ion binding // inferred from electronic annotation	Adcy10	NM_021684	3.81105e-05	0.000293289	1.37184	1.37184	HP1g up vs EV	0.000165356	1.41049	1.41049	S83A up vs EV	4.77323e-06	1.75192	1.75192	S83D up vs EV	0.607183	1.02817	1.02817	S83A up vs HP1g	0.00152288	1.27706	1.27706	S83D up vs HP1g	39.5678	0.999404	0.0673547	1
35130	17713634	NM_031007 // Adcy2 // adenylate cyclase 2 (brain) // 17p14 // 81636 /// ENSRNOT00000047	NM_031007 // GO:0006171 // cAMP biosynthetic process // inferred from direct assay ///	NM_031007 // GO:0005622 // intracellular // inferred from direct assay /// NM_031007 /	NM_031007 // GO:0000166 // nucleotide binding // inferred from electronic annotation /	NM_031007 // GO:0006171 // cAMP biosynthetic process // inferred from direct assay ///	NM_031007 // GO:0005622 // intracellular // inferred from direct assay /// NM_031007 /	NM_031007 // GO:0000166 // nucleotide binding // inferred from electronic annotation /	Adcy2	NM_031007	0.606897	0.787564	1.0214	1.0214	HP1g up vs EV	0.329415	0.924114	-1.08212	S83A down vs EV	0.742657	0.974497	-1.02617	S83D down vs EV	0.224263	0.904749	-1.10528	S83A down vs HP1g	0.553375	0.954076	-1.04813	S83D down vs HP1g	0.646192	0.0349543	0.144247	1
22744	17814525	NM_130779 // Adcy3 // adenylate cyclase 3 // 6q14 // 64508 /// ENSRNOT00000005389 // Ad	NM_130779 // GO:0006171 // cAMP biosynthetic process // inferred from direct assay ///	NM_130779 // GO:0005624 // membrane fraction // inferred from direct assay /// NM_1307	NM_130779 // GO:0004016 // adenylate cyclase activity // inferred from direct assay //	NM_130779 // GO:0006171 // cAMP biosynthetic process // inferred from direct assay ///	NM_130779 // GO:0005624 // membrane fraction // inferred from direct assay /// NM_1307	NM_130779 // GO:0004016 // adenylate cyclase activity // inferred from direct assay //	Adcy3	NM_130779	0.22023	0.112826	1.05176	1.05176	HP1g up vs EV	0.0654084	1.06233	1.06233	S83A up vs EV	0.125057	1.04974	1.04974	S83D up vs EV	0.733178	1.01005	1.01005	S83A up vs HP1g	0.947707	0.998084	-1.00192	S83D down vs HP1g	1.82745	0.0137445	0.0200564	1
20823	17703064	NM_019285 // Adcy4 // adenylate cyclase 4 // 15p13 // 54223 /// ENSRNOT00000027719 // A	NM_019285 // GO:0006171 // cAMP biosynthetic process // inferred from direct assay ///	NM_019285 // GO:0005622 // intracellular // inferred from direct assay /// NM_019285 /	NM_019285 // GO:0000166 // nucleotide binding // inferred from electronic annotation /	NM_019285 // GO:0006171 // cAMP biosynthetic process // inferred from direct assay ///	NM_019285 // GO:0005622 // intracellular // inferred from direct assay /// NM_019285 /	NM_019285 // GO:0000166 // nucleotide binding // inferred from electronic annotation /	Adcy4	NM_019285	0.813729	0.859337	0.990824	-1.00926	HP1g down vs EV	0.821668	1.0118	1.0118	S83A up vs EV	0.502787	0.965274	-1.03598	S83D down vs EV	0.688385	1.02117	1.02117	S83A up vs HP1g	0.618045	0.974214	-1.02647	S83D down vs HP1g	0.315923	0.00750769	0.0633714	1
23184	17669429	ENSRNOT00000049180 // Adcy5 // adenylate cyclase 5 // 11q22 // 64532 /// NM_022600 // A	ENSRNOT00000049180 // GO:0001973 // adenosine receptor signaling pathway // not recorde	ENSRNOT00000049180 // GO:0005622 // intracellular // inferred from electronic annotatio	ENSRNOT00000049180 // GO:0000166 // nucleotide binding // inferred from electronic anno	ENSRNOT00000049180 // GO:0001973 // adenosine receptor signaling pathway // not recorde	ENSRNOT00000049180 // GO:0005622 // intracellular // inferred from electronic annotatio	ENSRNOT00000049180 // GO:0000166 // nucleotide binding // inferred from electronic anno	Adcy5	ENSRNOT00000049180	0.696383	0.373427	1.07347	1.07347	HP1g up vs EV	0.787451	1.02119	1.02119	S83A up vs EV	0.342391	1.07886	1.07886	S83D up vs EV	0.525436	0.951296	-1.0512	S83A down vs HP1g	0.948555	1.00502	1.00502	S83D up vs HP1g	0.493964	0.0261697	0.141277	1
23978	17840737	ENSRNOT00000016623 // Adcy6 // adenylate cyclase 6 // 7q36 // 25289 /// NM_012821 // Ad	ENSRNOT00000016623 // GO:0006171 // cAMP biosynthetic process // inferred from direct a	ENSRNOT00000016623 // GO:0005622 // intracellular // inferred from electronic annotatio	ENSRNOT00000016623 // GO:0000166 // nucleotide binding // inferred from electronic anno	ENSRNOT00000016623 // GO:0006171 // cAMP biosynthetic process // inferred from direct a	ENSRNOT00000016623 // GO:0005622 // intracellular // inferred from electronic annotatio	ENSRNOT00000016623 // GO:0000166 // nucleotide binding // inferred from electronic anno	Adcy6	ENSRNOT00000016623	0.000863904	0.965188	1.0009	1.0009	HP1g up vs EV	0.00583976	0.928199	-1.07736	S83A down vs EV	0.000422597	0.891086	-1.12223	S83D down vs EV	0.00547508	0.927363	-1.07833	S83A down vs HP1g	0.000401418	0.890283	-1.12324	S83D down vs HP1g	16.5299	0.0619847	0.00999961	1
25400	17732070	NM_053396 // Adcy7 // adenylate cyclase 7 // 19p11 // 84420 /// ENSRNOT00000020700 // A	NM_053396 // GO:0006171 // cAMP biosynthetic process // inferred from direct assay ///	NM_053396 // GO:0005624 // membrane fraction // inferred from direct assay /// NM_0533	NM_053396 // GO:0004016 // adenylate cyclase activity // inferred from direct assay //	NM_053396 // GO:0006171 // cAMP biosynthetic process // inferred from direct assay ///	NM_053396 // GO:0005624 // membrane fraction // inferred from direct assay /// NM_0533	NM_053396 // GO:0004016 // adenylate cyclase activity // inferred from direct assay //	Adcy7	NM_053396	0.474806	0.335247	1.03178	1.03178	HP1g up vs EV	0.180838	1.04575	1.04575	S83A up vs EV	0.802201	1.00793	1.00793	S83D up vs EV	0.671107	1.01354	1.01354	S83A up vs HP1g	0.465517	0.976889	-1.02366	S83D down vs HP1g	0.917547	0.00800178	0.0232556	1
21201	17837674	ENSRNOT00000006789 // Adcy8 // adenylate cyclase 8 (brain) // 7q33 // 29241 /// NM_0171	ENSRNOT00000006789 // GO:0006171 // cAMP biosynthetic process // inferred from mutant p	ENSRNOT00000006789 // GO:0005622 // intracellular // inferred from electronic annotatio	ENSRNOT00000006789 // GO:0000166 // nucleotide binding // inferred from electronic anno	ENSRNOT00000006789 // GO:0006171 // cAMP biosynthetic process // inferred from mutant p	ENSRNOT00000006789 // GO:0005622 // intracellular // inferred from electronic annotatio	ENSRNOT00000006789 // GO:0000166 // nucleotide binding // inferred from electronic anno	Adcy8	ENSRNOT00000006789	0.455618	0.135552	0.853333	-1.17188	HP1g down vs EV	0.486518	0.932664	-1.0722	S83A down vs EV	0.623668	0.952411	-1.04997	S83D down vs EV	0.379458	1.09297	1.09297	S83A up vs HP1g	0.283555	1.11611	1.11611	S83D up vs HP1g	0.963653	0.0824233	0.228086	1
26345	17867261	NM_016989 // Adcyap1 // adenylate cyclase activating polypeptide 1 // 9q37 // 24166 ///	NM_016989 // GO:0001541 // ovarian follicle development // inferred from direct assay	NM_016989 // GO:0005615 // extracellular space // inferred from direct assay /// NM_01	NM_016989 // GO:0005057 // receptor signaling protein activity // not recorded /// NM_	NM_016989 // GO:0001541 // ovarian follicle development // inferred from direct assay	NM_016989 // GO:0005615 // extracellular space // inferred from direct assay /// NM_01	NM_016989 // GO:0005057 // receptor signaling protein activity // not recorded /// NM_	Adcyap1	NM_016989	0.000617107	0.362845	1.06001	1.06001	HP1g up vs EV	0.684117	0.974833	-1.02582	S83A down vs EV	0.000430759	0.706759	-1.41491	S83D down vs EV	0.202877	0.919645	-1.08738	S83A down vs HP1g	0.000150932	0.666748	-1.49982	S83D down vs HP1g	18.2409	0.623212	0.0911083	1
27739	17783793	ENSRNOT00000035722 // Adcyap1r1 // adenylate cyclase activating polypeptide 1 receptor	ENSRNOT00000035722 // GO:0007202 // activation of phospholipase C activity // inferred	ENSRNOT00000035722 // GO:0000139 // Golgi membrane // traceable author statement /// E	ENSRNOT00000035722 // GO:0004999 // vasoactive intestinal polypeptide receptor activity	ENSRNOT00000035722 // GO:0007202 // activation of phospholipase C activity // inferred	ENSRNOT00000035722 // GO:0000139 // Golgi membrane // traceable author statement /// E	ENSRNOT00000035722 // GO:0004999 // vasoactive intestinal polypeptide receptor activity	Adcyap1r1	ENSRNOT00000035722	0.0101473	0.11242	1.02895	1.02895	HP1g up vs EV	0.114167	0.972026	-1.02878	S83A down vs EV	0.0326128	0.959552	-1.04215	S83D down vs EV	0.00744331	0.944682	-1.05856	S83A down vs HP1g	0.00240245	0.932559	-1.07232	S83D down vs HP1g	7.55228	0.0181149	0.00639628	1
23960	17695388	NM_016990 // Add1 // adducin 1 (alpha) // 14q21 // 24170 /// ENSRNOT00000018073 // Add1	NM_016990 // GO:0000902 // cell morphogenesis // inferred from electronic annotation /	NM_016990 // GO:0005634 // nucleus // not recorded /// NM_016990 // GO:0005856 // cyto	NM_016990 // GO:0003779 // actin binding // inferred from electronic annotation /// NM	NM_016990 // GO:0000902 // cell morphogenesis // inferred from electronic annotation /	NM_016990 // GO:0005634 // nucleus // not recorded /// NM_016990 // GO:0005856 // cyto	NM_016990 // GO:0003779 // actin binding // inferred from electronic annotation /// NM	Add1	NM_016990	0.518593	0.879653	1.00308	1.00308	HP1g up vs EV	0.246391	0.975716	-1.02489	S83A down vs EV	0.896711	0.997369	-1.00264	S83D down vs EV	0.197069	0.972722	-1.02804	S83A down vs HP1g	0.778953	0.99431	-1.00572	S83D down vs HP1g	0.819582	0.00296596	0.00965033	1
30181	17785113	NM_001109880 // Add2 // adducin 2 (beta) // 4q34 // 24171 /// ENSRNOT00000021491 // Add	NM_001109880 // GO:0006811 // ion transport // inferred from mutant phenotype /// NM_0	NM_001109880 // GO:0005737 // cytoplasm // inferred from electronic annotation /// NM_	NM_001109880 // GO:0005198 // structural molecule activity // not recorded /// NM_0011	NM_001109880 // GO:0006811 // ion transport // inferred from mutant phenotype /// NM_0	NM_001109880 // GO:0005737 // cytoplasm // inferred from electronic annotation /// NM_	NM_001109880 // GO:0005198 // structural molecule activity // not recorded /// NM_0011	Add2	NM_001109880	0.88436	0.544295	0.964772	-1.03651	HP1g down vs EV	0.542803	0.964641	-1.03666	S83A down vs EV	0.876859	0.990979	-1.0091	S83D down vs EV	0.998139	0.999864	-1.00014	S83A down vs HP1g	0.648724	1.02716	1.02716	S83D up vs HP1g	0.213424	0.00641315	0.0801303	1
20656	17642871	NM_001164103 // Add3 // adducin 3 (gamma) // 1q55 // 25230 /// NM_031552 // Add3 // add	NM_001164103 // GO:0042493 // response to drug // inferred from direct assay /// NM_03	NM_001164103 // GO:0000794 // condensed nuclear chromosome // inferred from electronic	NM_001164103 // GO:0003779 // actin binding // inferred from electronic annotation ///	NM_001164103 // GO:0042493 // response to drug // inferred from direct assay /// NM_03	NM_001164103 // GO:0000794 // condensed nuclear chromosome // inferred from electronic	NM_001164103 // GO:0003779 // actin binding // inferred from electronic annotation ///	Add3	NM_001164103	0.0781321	0.0894026	1.0402	1.0402	HP1g up vs EV	0.0168857	1.06326	1.06326	S83A up vs EV	0.0505267	1.04802	1.04802	S83D up vs EV	0.313772	1.02217	1.02217	S83A up vs HP1g	0.723143	1.00751	1.00751	S83D up vs HP1g	3.30915	0.0128972	0.0103931	1
5659	17743018	NM_019286 // Adh1 // alcohol dehydrogenase 1 (class I) // 2q44 // 24172 /// ENSRNOT0000	NM_019286 // GO:0001523 // retinoid metabolic process // not recorded /// NM_019286 //	NM_019286 // GO:0005622 // intracellular // not recorded /// NM_019286 // GO:0005625 /	NM_019286 // GO:0004022 // alcohol dehydrogenase (NAD) activity // inferred from direct	NM_019286 // GO:0001523 // retinoid metabolic process // not recorded /// NM_019286 //	NM_019286 // GO:0005622 // intracellular // not recorded /// NM_019286 // GO:0005625 /	NM_019286 // GO:0004022 // alcohol dehydrogenase (NAD) activity // inferred from direct	Adh1	NM_019286	0.0482035	0.104334	1.12167	1.12167	HP1g up vs EV	0.0146905	1.21437	1.21437	S83A up vs EV	0.0175518	1.2055	1.2055	S83D up vs EV	0.240796	1.08265	1.08265	S83A up vs HP1g	0.28339	1.07473	1.07473	S83D up vs HP1g	4.1319	0.15203	0.0981177	1
5745	17743064	NM_017270 // Adh4 // alcohol dehydrogenase 4 (class II), pi polypeptide // 2q44 // 2964	NM_017270 // GO:0001523 // retinoid metabolic process // not recorded /// NM_017270 //	NM_017270 // GO:0005625 // soluble fraction // inferred from direct assay /// NM_01727	NM_017270 // GO:0003960 // NADPH:quinone reductase activity // not recorded /// NM_017	NM_017270 // GO:0001523 // retinoid metabolic process // not recorded /// NM_017270 //	NM_017270 // GO:0005625 // soluble fraction // inferred from direct assay /// NM_01727	NM_017270 // GO:0003960 // NADPH:quinone reductase activity // not recorded /// NM_017	Adh4	NM_017270	0.109625	0.103623	0.869092	-1.15063	HP1g down vs EV	0.021484	0.804332	-1.24327	S83A down vs EV	0.138603	0.881896	-1.13392	S83D down vs EV	0.340492	0.925486	-1.08051	S83A down vs HP1g	0.852967	1.01473	1.01473	S83D up vs HP1g	2.78588	0.152324	0.145806	1
5772	17743076	ENSRNOT00000031437 // Adh5 // alcohol dehydrogenase 5 (class III), chi polypeptide // 2	ENSRNOT00000031437 // GO:0001523 // retinoid metabolic process // not recorded /// ENS	ENSRNOT00000031437 // GO:0005625 // soluble fraction // inferred from direct assay ///	ENSRNOT00000031437 // GO:0003960 // NADPH:quinone reductase activity // not recorded /	ENSRNOT00000031437 // GO:0001523 // retinoid metabolic process // not recorded /// ENS	ENSRNOT00000031437 // GO:0005625 // soluble fraction // inferred from direct assay ///	ENSRNOT00000031437 // GO:0003960 // NADPH:quinone reductase activity // not recorded /	Adh5	ENSRNOT00000031437	0.441526	0.810981	0.962808	-1.03863	HP1g down vs EV	0.191057	0.803326	-1.24483	S83A down vs EV	0.255488	0.828787	-1.20658	S83D down vs EV	0.271478	0.834357	-1.19853	S83A down vs HP1g	0.356903	0.860802	-1.16171	S83D down vs HP1g	0.998913	0.219944	0.587156	1
5781	17743078	NM_001126120 // Adh5 // alcohol dehydrogenase 5 (class III), chi polypeptide // 2q44 //	NM_001126120 // GO:0001523 // retinoid metabolic process // inferred from electronic an	NM_001126120 // GO:0005634 // nucleus // inferred from direct assay /// NM_001126120 /	NM_001126120 // GO:0000166 // nucleotide binding // inferred from electronic annotation	NM_001126120 // GO:0001523 // retinoid metabolic process // inferred from electronic an	NM_001126120 // GO:0005634 // nucleus // inferred from direct assay /// NM_001126120 /	NM_001126120 // GO:0000166 // nucleotide binding // inferred from electronic annotation	Adh5	NM_001126120	0.825734	0.956673	1.00308	1.00308	HP1g up vs EV	0.456062	0.957973	-1.04387	S83A down vs EV	0.741392	0.981443	-1.01891	S83D down vs EV	0.425688	0.955034	-1.04708	S83A down vs HP1g	0.701227	0.978432	-1.02204	S83D down vs HP1g	0.298469	0.00840127	0.0750611	1
5804	17743089	ENSRNOT00000031437 // Adh5 // alcohol dehydrogenase 5 (class III), chi polypeptide // 2	ENSRNOT00000031437 // GO:0001523 // retinoid metabolic process // not recorded /// ENS	ENSRNOT00000031437 // GO:0005625 // soluble fraction // inferred from direct assay ///	ENSRNOT00000031437 // GO:0003960 // NADPH:quinone reductase activity // not recorded /	ENSRNOT00000031437 // GO:0001523 // retinoid metabolic process // not recorded /// ENS	ENSRNOT00000031437 // GO:0005625 // soluble fraction // inferred from direct assay ///	ENSRNOT00000031437 // GO:0003960 // NADPH:quinone reductase activity // not recorded /	Adh5	ENSRNOT00000031437	0.930654	0.736278	0.947808	-1.05507	HP1g down vs EV	0.920821	1.01589	1.01589	S83A up vs EV	0.661504	0.932518	-1.07237	S83D down vs EV	0.663735	1.07183	1.07183	S83A up vs HP1g	0.918335	0.983868	-1.0164	S83D down vs HP1g	0.144014	0.0318655	0.590046	1
5738	17743062	ENSRNOT00000031437 // Adh5 // alcohol dehydrogenase 5 (class III), chi polypeptide // 2	ENSRNOT00000031437 // GO:0001523 // retinoid metabolic process // not recorded /// ENS	ENSRNOT00000031437 // GO:0005625 // soluble fraction // inferred from direct assay ///	ENSRNOT00000031437 // GO:0003960 // NADPH:quinone reductase activity // not recorded /	ENSRNOT00000031437 // GO:0001523 // retinoid metabolic process // not recorded /// ENS	ENSRNOT00000031437 // GO:0005625 // soluble fraction // inferred from direct assay ///	ENSRNOT00000031437 // GO:0003960 // NADPH:quinone reductase activity // not recorded /	Adh5	ENSRNOT00000031437	0.731048	0.502299	1.02575	1.02575	HP1g up vs EV	0.533782	1.02381	1.02381	S83A up vs EV	0.820107	0.991531	-1.00854	S83D down vs EV	0.959584	0.99811	-1.00189	S83A down vs HP1g	0.375939	0.966642	-1.03451	S83D down vs HP1g	0.439454	0.00539048	0.0327102	1
5717	17743051	NM_001012084 // Adh6 // alcohol dehydrogenase 6 (class V) // 2q44 // 310903 /// ENSRNOT	NM_001012084 // GO:0008150 // biological_process // no biological data available /// E	NM_001012084 // GO:0005575 // cellular_component // no biological data available /// N	NM_001012084 // GO:0000166 // nucleotide binding // inferred from electronic annotation	NM_001012084 // GO:0008150 // biological_process // no biological data available /// E	NM_001012084 // GO:0005575 // cellular_component // no biological data available /// N	NM_001012084 // GO:0000166 // nucleotide binding // inferred from electronic annotation	Adh6	NM_001012084	0.217415	0.361581	0.927177	-1.07854	HP1g down vs EV	0.760682	1.02494	1.02494	S83A up vs EV	0.109997	0.868967	-1.15079	S83D down vs EV	0.23548	1.10544	1.10544	S83A up vs HP1g	0.43074	0.937218	-1.06699	S83D down vs HP1g	1.84383	0.105453	0.152513	1
5675	17743029	ENSRNOT00000016556 // Adh6a // alcohol dehydrogenase 6A (class V) // 2q44 // 295498 ///	ENSRNOT00000016556 // GO:0006069 // ethanol oxidation // not recorded /// ENSRNOT00000	ENSRNOT00000016556 // GO:0005575 // cellular_component // no biological data available	ENSRNOT00000016556 // GO:0000166 // nucleotide binding // inferred from electronic anno	ENSRNOT00000016556 // GO:0006069 // ethanol oxidation // not recorded /// ENSRNOT00000	ENSRNOT00000016556 // GO:0005575 // cellular_component // no biological data available	ENSRNOT00000016556 // GO:0000166 // nucleotide binding // inferred from electronic anno	Adh6a	ENSRNOT00000016556	0.226609	0.461995	1.05499	1.05499	HP1g up vs EV	0.368413	0.936093	-1.06827	S83A down vs EV	0.26422	1.08675	1.08675	S83D up vs EV	0.122675	0.887304	-1.12701	S83A down vs HP1g	0.679861	1.03011	1.03011	S83D up vs HP1g	1.79124	0.080538	0.119899	1
5642	17743007	ENSRNOT00000015870 // Adh7 // alcohol dehydrogenase 7 (class IV), mu or sigma polypepti	ENSRNOT00000015870 // GO:0001523 // retinoid metabolic process // not recorded /// ENS	ENSRNOT00000015870 // GO:0005576 // extracellular region // not recorded /// ENSRNOT00	ENSRNOT00000015870 // GO:0000166 // nucleotide binding // inferred from electronic anno	ENSRNOT00000015870 // GO:0001523 // retinoid metabolic process // not recorded /// ENS	ENSRNOT00000015870 // GO:0005576 // extracellular region // not recorded /// ENSRNOT00	ENSRNOT00000015870 // GO:0000166 // nucleotide binding // inferred from electronic anno	Adh7	ENSRNOT00000015870	0.0167848	0.00311172	0.818482	-1.22177	HP1g down vs EV	0.138732	0.924097	-1.08214	S83A down vs EV	0.332566	0.951696	-1.05076	S83D down vs EV	0.0353593	1.12904	1.12904	S83A up vs HP1g	0.0137818	1.16276	1.16276	S83D up vs HP1g	6.30172	0.136025	0.0575611	1
10955	17805459	NM_001025423 // Adhfe1 // alcohol dehydrogenase, iron containing, 1 // 5q11 // 362474 /	NM_001025423 // GO:0008150 // biological_process // no biological data available /// N	NM_001025423 // GO:0005575 // cellular_component // no biological data available /// N	NM_001025423 // GO:0003674 // molecular_function // no biological data available /// N	NM_001025423 // GO:0008150 // biological_process // no biological data available /// N	NM_001025423 // GO:0005575 // cellular_component // no biological data available /// N	NM_001025423 // GO:0003674 // molecular_function // no biological data available /// N	Adhfe1	NM_001025423	0.074393	0.487601	1.05259	1.05259	HP1g up vs EV	0.320299	1.07749	1.07749	S83A up vs EV	0.0159682	1.23915	1.23915	S83D up vs EV	0.748478	1.02366	1.02366	S83A up vs HP1g	0.0492025	1.17724	1.17724	S83D up vs HP1g	3.38843	0.157492	0.123945	1
23734	17815172	ENSRNOT00000011951 // Adi1 // acireductone dioxygenase 1 // 6q16 // 298934 /// NM_19909	ENSRNOT00000011951 // GO:0019509 // L-methionine salvage from methylthioadenosine // in	ENSRNOT00000011951 // GO:0005634 // nucleus // not recorded /// ENSRNOT00000011951 //	ENSRNOT00000011951 // GO:0010309 // acireductone dioxygenase [iron(II)-requiring] activ	ENSRNOT00000011951 // GO:0019509 // L-methionine salvage from methylthioadenosine // in	ENSRNOT00000011951 // GO:0005634 // nucleus // not recorded /// ENSRNOT00000011951 //	ENSRNOT00000011951 // GO:0010309 // acireductone dioxygenase [iron(II)-requiring] activ	Adi1	ENSRNOT00000011951	0.077603	0.368853	1.02874	1.02874	HP1g up vs EV	0.0610011	1.06697	1.06697	S83A up vs EV	0.437924	0.976002	-1.02459	S83D down vs EV	0.254956	1.03716	1.03716	S83A up vs HP1g	0.11493	0.948737	-1.05403	S83D down vs HP1g	3.32008	0.0275301	0.022112	1
22572	17670095	NM_144744 // Adipoq // adiponectin, C1Q and collagen domain containing // 11q23 // 2462	NM_144744 // GO:0001666 // response to hypoxia // inferred from expression pattern ///	NM_144744 // GO:0005581 // collagen // inferred from electronic annotation /// NM_1447	NM_144744 // GO:0005102 // receptor binding // not recorded /// NM_144744 // GO:000510	NM_144744 // GO:0001666 // response to hypoxia // inferred from expression pattern ///	NM_144744 // GO:0005581 // collagen // inferred from electronic annotation /// NM_1447	NM_144744 // GO:0005102 // receptor binding // not recorded /// NM_144744 // GO:000510	Adipoq	NM_144744	0.0905287	0.0182479	0.845451	-1.1828	HP1g down vs EV	0.111546	0.903437	-1.10688	S83A down vs EV	0.0719658	0.888976	-1.12489	S83D down vs EV	0.276381	1.06859	1.06859	S83A up vs HP1g	0.402485	1.05148	1.05148	S83D up vs HP1g	3.0765	0.0929251	0.0805462	1
438	17680295	NM_207587 // Adipor1 // adiponectin receptor 1 // 13q13 // 289036 /// ENSRNOT0000000555	NM_207587 // GO:0009755 // hormone-mediated signaling pathway // not recorded /// NM_2	NM_207587 // GO:0005886 // plasma membrane // not recorded /// NM_207587 // GO:0044459	NM_207587 // GO:0004872 // receptor activity // not recorded /// NM_207587 // GO:00199	NM_207587 // GO:0009755 // hormone-mediated signaling pathway // not recorded /// NM_2	NM_207587 // GO:0005886 // plasma membrane // not recorded /// NM_207587 // GO:0044459	NM_207587 // GO:0004872 // receptor activity // not recorded /// NM_207587 // GO:00199	Adipor1	NM_207587	0.196313	0.303696	1.03378	1.03378	HP1g up vs EV	0.729824	1.01087	1.01087	S83A up vs EV	0.236839	0.962083	-1.03941	S83D down vs EV	0.479642	0.977837	-1.02267	S83A down vs HP1g	0.0446969	0.930643	-1.07453	S83D down vs HP1g	1.97546	0.0169074	0.0228233	1
8047	17794326	ENSRNOT00000010556 // Adipor2 // adiponectin receptor 2 // 4q42 // 312670 /// NM_001037	ENSRNOT00000010556 // GO:0007507 // heart development // inferred from expression patte	---	ENSRNOT00000010556 // GO:0004872 // receptor activity // not recorded /// ENSRNOT00000	ENSRNOT00000010556 // GO:0007507 // heart development // inferred from expression patte	---	ENSRNOT00000010556 // GO:0004872 // receptor activity // not recorded /// ENSRNOT00000	Adipor2	ENSRNOT00000010556	0.667512	0.552258	1.0183	1.0183	HP1g up vs EV	0.850696	1.0057	1.0057	S83A up vs EV	0.274306	1.03491	1.03491	S83D up vs EV	0.681355	0.987624	-1.01253	S83A down vs HP1g	0.595234	1.0163	1.0163	S83D up vs HP1g	0.541059	0.00433131	0.0213473	1
18430	17700943	NM_012895 // Adk // adenosine kinase // 15p16 // 25368 /// ENSRNOT00000016709 // Adk //	NM_012895 // GO:0006166 // purine ribonucleoside salvage // not recorded /// NM_012895	NM_012895 // GO:0005634 // nucleus // inferred from direct assay /// NM_012895 // GO:0	NM_012895 // GO:0004001 // adenosine kinase activity // inferred from direct assay ///	NM_012895 // GO:0006166 // purine ribonucleoside salvage // not recorded /// NM_012895	NM_012895 // GO:0005634 // nucleus // inferred from direct assay /// NM_012895 // GO:0	NM_012895 // GO:0004001 // adenosine kinase activity // inferred from direct assay ///	Adk	NM_012895	0.181864	0.155916	1.04628	1.04628	HP1g up vs EV	0.0409828	1.07281	1.07281	S83A up vs EV	0.139157	1.04858	1.04858	S83D up vs EV	0.411119	1.02536	1.02536	S83A up vs HP1g	0.941287	1.0022	1.0022	S83D up vs HP1g	2.07592	0.0162205	0.0208364	1
23335	17619555	NM_012715 // Adm // adrenomedullin // 1q33 // 25026 /// ENSRNOT00000036718 // Adm // ad	NM_012715 // GO:0001570 // vasculogenesis // inferred from electronic annotation /// N	NM_012715 // GO:0005615 // extracellular space // inferred from direct assay /// NM_01	NM_012715 // GO:0005179 // hormone activity // inferred from electronic annotation ///	NM_012715 // GO:0001570 // vasculogenesis // inferred from electronic annotation /// N	NM_012715 // GO:0005615 // extracellular space // inferred from direct assay /// NM_01	NM_012715 // GO:0005179 // hormone activity // inferred from electronic annotation ///	Adm	NM_012715	0.00510796	0.0012365	0.846921	-1.18075	HP1g down vs EV	0.00379149	0.871617	-1.14729	S83A down vs EV	0.00420351	0.873815	-1.14441	S83D down vs EV	0.423786	1.02916	1.02916	S83A up vs HP1g	0.38609	1.03175	1.03175	S83D up vs HP1g	9.52938	0.103791	0.0290445	1
12180	17831621	ENSRNOT00000044854 // Adm2 // adrenomedullin 2 // 7q34 // 399475 /// NM_201426 // Adm2	ENSRNOT00000044854 // GO:0001525 // angiogenesis // inferred from electronic annotation	ENSRNOT00000044854 // GO:0005576 // extracellular region // inferred from electronic an	ENSRNOT00000044854 // GO:0005179 // hormone activity // inferred from electronic annota	ENSRNOT00000044854 // GO:0001525 // angiogenesis // inferred from electronic annotation	ENSRNOT00000044854 // GO:0005576 // extracellular region // inferred from electronic an	ENSRNOT00000044854 // GO:0005179 // hormone activity // inferred from electronic annota	Adm2	ENSRNOT00000044854	0.0157233	0.0380149	0.892788	-1.12009	HP1g down vs EV	0.0100781	0.858048	-1.16544	S83A down vs EV	0.00322548	0.827392	-1.20862	S83D down vs EV	0.410408	0.961088	-1.04049	S83A down vs HP1g	0.134552	0.926751	-1.07904	S83D down vs HP1g	6.45544	0.126265	0.0521586	1
23687	17779624	NM_022681 // Adnp // activity-dependent neuroprotector homeobox // 3q42 // 64622 /// EN	NM_022681 // GO:0006351 // transcription, DNA-dependent // inferred from electronic ann	NM_022681 // GO:0005615 // extracellular space // inferred from direct assay /// NM_02	NM_022681 // GO:0003682 // chromatin binding // inferred from electronic annotation //	NM_022681 // GO:0006351 // transcription, DNA-dependent // inferred from electronic ann	NM_022681 // GO:0005615 // extracellular space // inferred from direct assay /// NM_02	NM_022681 // GO:0003682 // chromatin binding // inferred from electronic annotation //	Adnp	NM_022681	0.393348	0.585639	1.01767	1.01767	HP1g up vs EV	0.262408	0.963507	-1.03788	S83A down vs EV	0.956564	1.00173	1.00173	S83D up vs EV	0.114059	0.946779	-1.05621	S83A down vs HP1g	0.622633	0.984343	-1.01591	S83D down vs HP1g	1.12984	0.0100618	0.0237479	1
20534	17727250	NM_001127373 // Adnp2 // ADNP homeobox 2 // 18q12.3 // 307236 /// ENSRNOT00000023748 //	NM_001127373 // GO:0030182 // neuron differentiation // not recorded /// NM_001127373	NM_001127373 // GO:0005575 // cellular_component // no biological data available /// N	NM_001127373 // GO:0003674 // molecular_function // no biological data available /// N	NM_001127373 // GO:0030182 // neuron differentiation // not recorded /// NM_001127373	NM_001127373 // GO:0005575 // cellular_component // no biological data available /// N	NM_001127373 // GO:0003674 // molecular_function // no biological data available /// N	Adnp2	NM_001127373	0.179119	0.157287	0.958311	-1.0435	HP1g down vs EV	0.0425352	0.936359	-1.06797	S83A down vs EV	0.411639	0.976641	-1.02392	S83D down vs EV	0.420458	0.977093	-1.02344	S83A down vs HP1g	0.50717	1.01913	1.01913	S83D up vs HP1g	2.0961	0.0146205	0.0186003	1
23054	17754746	NM_001107626 // Ado // 2-aminoethanethiol (cysteamine) dioxygenase // 20p11 // 309732 /	---	NM_001107626 // GO:0005739 // mitochondrion // inferred from electronic annotation ///	NM_001107626 // GO:0047800 // cysteamine dioxygenase activity // inferred from electron	---	NM_001107626 // GO:0005739 // mitochondrion // inferred from electronic annotation ///	NM_001107626 // GO:0047800 // cysteamine dioxygenase activity // inferred from electron	Ado	NM_001107626	0.0559471	0.477669	0.96227	-1.03921	HP1g down vs EV	0.580524	0.970702	-1.03018	S83A down vs EV	0.0136502	0.849999	-1.17647	S83D down vs EV	0.87002	1.00876	1.00876	S83A up vs HP1g	0.0429998	0.883327	-1.13208	S83D down vs HP1g	3.8679	0.0965881	0.0665912	1
7871	17684321	ENSRNOT00000004602 // Adora1 // adenosine A1 receptor // 13q13 // 29290 /// NM_017155 /	ENSRNOT00000004602 // GO:0000186 // activation of MAPKK activity // inferred from direc	ENSRNOT00000004602 // GO:0005783 // endoplasmic reticulum // inferred from direct assay	ENSRNOT00000004602 // GO:0001609 // G-protein coupled adenosine receptor activity // in	ENSRNOT00000004602 // GO:0000186 // activation of MAPKK activity // inferred from direc	ENSRNOT00000004602 // GO:0005783 // endoplasmic reticulum // inferred from direct assay	ENSRNOT00000004602 // GO:0001609 // G-protein coupled adenosine receptor activity // in	Adora1	ENSRNOT00000004602	0.14085	0.0710971	0.912567	-1.09581	HP1g down vs EV	0.0564932	0.906662	-1.10295	S83A down vs EV	0.569281	0.974236	-1.02645	S83D down vs EV	0.886306	0.993529	-1.00651	S83A down vs HP1g	0.175399	1.06758	1.06758	S83D up vs HP1g	2.42423	0.0439258	0.0483187	1
27218	17757925	NM_053294 // Adora2a // adenosine A2a receptor // 20p12 // 25369 /// ENSRNOT00000001759	NM_053294 // GO:0001963 // synaptic transmission, dopaminergic // inferred from electro	NM_053294 // GO:0000139 // Golgi membrane // traceable author statement /// NM_053294	NM_053294 // GO:0001609 // G-protein coupled adenosine receptor activity // inferred fr	NM_053294 // GO:0001963 // synaptic transmission, dopaminergic // inferred from electro	NM_053294 // GO:0000139 // Golgi membrane // traceable author statement /// NM_053294	NM_053294 // GO:0001609 // G-protein coupled adenosine receptor activity // inferred fr	Adora2a	NM_053294	0.666502	0.392016	0.955106	-1.047	HP1g down vs EV	0.258616	0.940131	-1.06368	S83A down vs EV	0.590172	0.971923	-1.02889	S83D down vs EV	0.763528	0.98432	-1.01593	S83A down vs HP1g	0.739862	1.01761	1.01761	S83D up vs HP1g	0.542738	0.0131012	0.0643708	1
25473	17646654	ENSRNOT00000003966 // Adora2b // adenosine A2B receptor // 10q23 // 29316 /// NM_017161	ENSRNOT00000003966 // GO:0001973 // adenosine receptor signaling pathway // inferred fr	ENSRNOT00000003966 // GO:0005886 // plasma membrane // inferred from direct assay ///	ENSRNOT00000003966 // GO:0001609 // G-protein coupled adenosine receptor activity // in	ENSRNOT00000003966 // GO:0001973 // adenosine receptor signaling pathway // inferred fr	ENSRNOT00000003966 // GO:0005886 // plasma membrane // inferred from direct assay ///	ENSRNOT00000003966 // GO:0001609 // G-protein coupled adenosine receptor activity // in	Adora2b	ENSRNOT00000003966	0.0904665	0.156283	0.931891	-1.07309	HP1g down vs EV	0.0424269	0.896998	-1.11483	S83A down vs EV	0.0233221	0.881552	-1.13436	S83D down vs EV	0.421859	0.962556	-1.0389	S83A down vs HP1g	0.252989	0.945981	-1.0571	S83D down vs HP1g	3.07757	0.058582	0.0507605	1
17082	17750235	BC097395 // Adora3 // adenosine A3 receptor // 2q34 // 25370 /// BC097395 // Adora3 //	BC097395 // GO:0001973 // adenosine receptor signaling pathway // inferred from direct	BC097395 // GO:0005886 // plasma membrane // not recorded /// BC097395 // GO:0005887 /	BC097395 // GO:0001609 // G-protein coupled adenosine receptor activity // inferred fro	BC097395 // GO:0001973 // adenosine receptor signaling pathway // inferred from direct	BC097395 // GO:0005886 // plasma membrane // not recorded /// BC097395 // GO:0005887 /	BC097395 // GO:0001609 // G-protein coupled adenosine receptor activity // inferred fro	Adora3	BC097395	0.00044636	0.220098	1.04253	1.04253	HP1g up vs EV	0.00520756	1.12648	1.12648	S83A up vs EV	9.24687e-05	1.25284	1.25284	S83D up vs EV	0.0384917	1.08052	1.08052	S83A up vs HP1g	0.000374411	1.20173	1.20173	S83D up vs HP1g	20.0298	0.18389	0.0244822	1
3510	17741703	BC097395 // Adora3 // adenosine A3 receptor // 2q34 // 25370	BC097395 // GO:0001973 // adenosine receptor signaling pathway // inferred from direct	BC097395 // GO:0005886 // plasma membrane // not recorded /// BC097395 // GO:0005887 /	BC097395 // GO:0001609 // G-protein coupled adenosine receptor activity // inferred fro	BC097395 // GO:0001973 // adenosine receptor signaling pathway // inferred from direct	BC097395 // GO:0005886 // plasma membrane // not recorded /// BC097395 // GO:0005887 /	BC097395 // GO:0001609 // G-protein coupled adenosine receptor activity // inferred fro	Adora3	BC097395	0.245681	0.998006	0.99978	-1.00022	HP1g down vs EV	0.0877243	0.847354	-1.18014	S83A down vs EV	0.632401	0.958531	-1.04326	S83D down vs EV	0.0880743	0.84754	-1.17989	S83A down vs HP1g	0.634141	0.958741	-1.04303	S83D down vs HP1g	1.68991	0.114839	0.181215	1
3527	17741713	NM_012896 // Adora3 // adenosine A3 receptor // 2q34 // 25370 /// ENSRNOT00000021236 //	NM_012896 // GO:0001973 // adenosine receptor signaling pathway // inferred from direct	NM_012896 // GO:0005886 // plasma membrane // not recorded /// NM_012896 // GO:0005887	NM_012896 // GO:0001609 // G-protein coupled adenosine receptor activity // inferred fr	NM_012896 // GO:0001973 // adenosine receptor signaling pathway // inferred from direct	NM_012896 // GO:0005886 // plasma membrane // not recorded /// NM_012896 // GO:0005887	NM_012896 // GO:0001609 // G-protein coupled adenosine receptor activity // inferred fr	Adora3	NM_012896	0.283224	0.507728	1.04283	1.04283	HP1g up vs EV	0.461336	0.954277	-1.04791	S83A down vs EV	0.233207	0.924958	-1.08113	S83D down vs EV	0.180535	0.915084	-1.0928	S83A down vs HP1g	0.0826677	0.88697	-1.12743	S83D down vs HP1g	1.51553	0.0519342	0.0913814	1
29452	17844675	NM_001100723 // Adpgk // ADP-dependent glucokinase // 8q24 // 315722 /// ENSRNOT0000001	---	---	---	---	---	---	Adpgk	NM_001100723	0.13311	0.12074	0.945424	-1.05773	HP1g down vs EV	0.0901317	0.93961	-1.06427	S83A down vs EV	0.851232	1.00628	1.00628	S83D up vs EV	0.853406	0.99385	-1.00619	S83A down vs HP1g	0.0897335	1.06437	1.06437	S83D up vs HP1g	2.50399	0.0245052	0.0260973	1
18949	17665859	NM_183325 // Adprh // ADP-ribosylarginine hydrolase // 11q21 // 25371 /// ENSRNOT000000	NM_183325 // GO:0006464 // cellular protein modification process // inferred from mutan	---	NM_183325 // GO:0000287 // magnesium ion binding // inferred from electronic annotation	NM_183325 // GO:0006464 // cellular protein modification process // inferred from mutan	---	NM_183325 // GO:0000287 // magnesium ion binding // inferred from electronic annotation	Adprh	NM_183325	0.597979	0.965085	0.998199	-1.0018	HP1g down vs EV	0.310238	0.957692	-1.04418	S83A down vs EV	0.372355	0.962995	-1.03843	S83D down vs EV	0.329558	0.959419	-1.0423	S83A down vs HP1g	0.394521	0.964732	-1.03656	S83D down vs HP1g	0.662496	0.0098809	0.0397725	1
29291	17709268	NM_001013054 // Adprhl1 // ADP-ribosylhydrolase like 1 // 16q12.5 // 290880 /// ENSRNOT	NM_001013054 // GO:0051725 // protein de-ADP-ribosylation // inferred from electronic a	ENSRNOT00000026392 // GO:0005622 // intracellular // inferred from electronic annotatio	NM_001013054 // GO:0000287 // magnesium ion binding // inferred from electronic annotat	NM_001013054 // GO:0051725 // protein de-ADP-ribosylation // inferred from electronic a	ENSRNOT00000026392 // GO:0005622 // intracellular // inferred from electronic annotatio	NM_001013054 // GO:0000287 // magnesium ion binding // inferred from electronic annotat	Adprhl1	NM_001013054	0.46984	0.517806	0.950749	-1.0518	HP1g down vs EV	0.154315	0.889184	-1.12463	S83A down vs EV	0.768019	0.977474	-1.02305	S83D down vs EV	0.396049	0.935245	-1.06924	S83A down vs HP1g	0.720046	1.02811	1.02811	S83D up vs HP1g	0.929278	0.048512	0.139211	1
17798	17810550	NM_001108680 // Adprhl2 // ADP-ribosylhydrolase like 2 // 5q36 // 362600 /// ENSRNOT000	---	NM_001108680 // GO:0005634 // nucleus // inferred from electronic annotation /// NM_00	NM_001108680 // GO:0016787 // hydrolase activity // inferred from electronic annotation	---	NM_001108680 // GO:0005634 // nucleus // inferred from electronic annotation /// NM_00	NM_001108680 // GO:0016787 // hydrolase activity // inferred from electronic annotation	Adprhl2	NM_001108680	0.170869	0.306306	0.96659	-1.03456	HP1g down vs EV	0.734173	1.011	1.011	S83A up vs EV	0.0908472	0.941987	-1.06159	S83D down vs EV	0.186616	1.04594	1.04594	S83A up vs HP1g	0.431066	0.974547	-1.02612	S83D down vs HP1g	2.1591	0.0195541	0.024151	1
30435	17699751	ENSRNOT00000012736 // Adra1a // adrenergic, alpha-1A-, receptor // 15p12 // 29412 /// N	ENSRNOT00000012736 // GO:0001985 // negative regulation of heart rate involved in baror	ENSRNOT00000012736 // GO:0005575 // cellular_component // no biological data available	ENSRNOT00000012736 // GO:0004937 // alpha1-adrenergic receptor activity // inferred fro	ENSRNOT00000012736 // GO:0001985 // negative regulation of heart rate involved in baror	ENSRNOT00000012736 // GO:0005575 // cellular_component // no biological data available	ENSRNOT00000012736 // GO:0004937 // alpha1-adrenergic receptor activity // inferred fro	Adra1a	ENSRNOT00000012736	0.137279	0.887886	1.01066	1.01066	HP1g up vs EV	0.282559	0.919495	-1.08755	S83A down vs EV	0.158616	1.11993	1.11993	S83D up vs EV	0.230588	0.909797	-1.09915	S83A down vs HP1g	0.19644	1.10812	1.10812	S83D up vs HP1g	2.46034	0.122306	0.132563	1
2245	17655615	NM_016991 // Adra1b // adrenergic, alpha-1B-, receptor // 10q21 // 24173 /// BC070920 /	NM_016991 // GO:0001974 // blood vessel remodeling // not recorded /// NM_016991 // GO	NM_016991 // GO:0005624 // membrane fraction // inferred from direct assay /// NM_0169	NM_016991 // GO:0004937 // alpha1-adrenergic receptor activity // inferred from direct	NM_016991 // GO:0001974 // blood vessel remodeling // not recorded /// NM_016991 // GO	NM_016991 // GO:0005624 // membrane fraction // inferred from direct assay /// NM_0169	NM_016991 // GO:0004937 // alpha1-adrenergic receptor activity // inferred from direct	Adra1b	NM_016991	0.65446	0.524142	1.05711	1.05711	HP1g up vs EV	0.828026	0.981457	-1.01889	S83A down vs EV	0.398712	1.07717	1.07717	S83D up vs EV	0.399202	0.928435	-1.07708	S83A down vs HP1g	0.827298	1.01898	1.01898	S83D up vs HP1g	0.562931	0.0366629	0.173676	1
20879	17777477	ENSRNOT00000028877 // Adra1d // adrenergic, alpha-1D-, receptor // 3q36 // 29413 /// NM	ENSRNOT00000028877 // GO:0001986 // negative regulation of the force of heart contracti	ENSRNOT00000028877 // GO:0005829 // cytosol // inferred from direct assay /// ENSRNOT0	ENSRNOT00000028877 // GO:0004937 // alpha1-adrenergic receptor activity // inferred fro	ENSRNOT00000028877 // GO:0001986 // negative regulation of the force of heart contracti	ENSRNOT00000028877 // GO:0005829 // cytosol // inferred from direct assay /// ENSRNOT0	ENSRNOT00000028877 // GO:0004937 // alpha1-adrenergic receptor activity // inferred fro	Adra1d	ENSRNOT00000028877	0.824905	0.534526	0.956405	-1.04558	HP1g down vs EV	0.601975	0.963398	-1.03799	S83A down vs EV	0.383102	0.938588	-1.06543	S83D down vs EV	0.918141	1.00731	1.00731	S83A up vs HP1g	0.791173	0.981371	-1.01898	S83D down vs HP1g	0.299672	0.01324	0.117818	1
3188	17765949	NM_138505 // Adra2b // adrenergic, alpha-2B-, receptor // 3q36 // 24174 /// ENSRNOT0000	NM_138505 // GO:0000165 // MAPK cascade // inferred from electronic annotation /// NM_	NM_138505 // GO:0005886 // plasma membrane // inferred from electronic annotation ///	NM_138505 // GO:0004935 // adrenergic receptor activity // not recorded /// NM_138505	NM_138505 // GO:0000165 // MAPK cascade // inferred from electronic annotation /// NM_	NM_138505 // GO:0005886 // plasma membrane // inferred from electronic annotation ///	NM_138505 // GO:0004935 // adrenergic receptor activity // not recorded /// NM_138505	Adra2b	NM_138505	0.873161	0.854183	0.990933	-1.00915	HP1g down vs EV	0.761169	1.01521	1.01521	S83A up vs EV	0.579936	1.02806	1.02806	S83D up vs EV	0.627619	1.0245	1.0245	S83A up vs HP1g	0.465328	1.03747	1.03747	S83D up vs HP1g	0.229751	0.00495464	0.0575074	1
23684	17695240	NM_138506 // Adra2c // adrenergic, alpha-2C-, receptor // 14q21 // 24175 /// ENSRNOT000	NM_138506 // GO:0007186 // G-protein coupled receptor signaling pathway // not recorded	NM_138506 // GO:0005737 // cytoplasm // inferred from electronic annotation /// NM_138	NM_138506 // GO:0004930 // G-protein coupled receptor activity // not recorded /// NM_	NM_138506 // GO:0007186 // G-protein coupled receptor signaling pathway // not recorded	NM_138506 // GO:0005737 // cytoplasm // inferred from electronic annotation /// NM_138	NM_138506 // GO:0004930 // G-protein coupled receptor activity // not recorded /// NM_	Adra2c	NM_138506	0.375759	0.674815	0.973242	-1.02749	HP1g down vs EV	0.10954	0.893913	-1.11868	S83A down vs EV	0.544042	0.961296	-1.04026	S83D down vs EV	0.209485	0.91849	-1.08874	S83A down vs HP1g	0.847814	0.987726	-1.01243	S83D down vs HP1g	1.18229	0.0429808	0.0969439	1
32650	17626635	NM_012701 // Adrb1 // adrenergic, beta-1-, receptor // 1q55 // 24925 /// ENSRNOT0000002	NM_012701 // GO:0001996 // positive regulation of heart rate by epinephrine-norepinephr	NM_012701 // GO:0005624 // membrane fraction // inferred from direct assay /// NM_0127	NM_012701 // GO:0004940 // beta1-adrenergic receptor activity // inferred from direct a	NM_012701 // GO:0001996 // positive regulation of heart rate by epinephrine-norepinephr	NM_012701 // GO:0005624 // membrane fraction // inferred from direct assay /// NM_0127	NM_012701 // GO:0004940 // beta1-adrenergic receptor activity // inferred from direct a	Adrb1	NM_012701	0.888715	0.633881	1.01712	1.01712	HP1g up vs EV	0.812326	0.991623	-1.00845	S83A down vs EV	0.920353	0.996469	-1.00354	S83D down vs EV	0.480199	0.974936	-1.02571	S83A down vs HP1g	0.566235	0.979701	-1.02072	S83D down vs HP1g	0.207047	0.002279	0.0293525	1
19802	17726618	NM_012492 // Adrb2 // adrenergic, beta-2-, receptor, surface // 18q12.1 // 24176 /// EN	NM_012492 // GO:0001993 // regulation of systemic arterial blood pressure by norepineph	NM_012492 // GO:0005624 // membrane fraction // inferred from direct assay /// NM_0124	NM_012492 // GO:0001965 // G-protein alpha-subunit binding // inferred from physical in	NM_012492 // GO:0001993 // regulation of systemic arterial blood pressure by norepineph	NM_012492 // GO:0005624 // membrane fraction // inferred from direct assay /// NM_0124	NM_012492 // GO:0001965 // G-protein alpha-subunit binding // inferred from physical in	Adrb2	NM_012492	0.817044	0.381368	1.06222	1.06222	HP1g up vs EV	0.740921	1.02256	1.02256	S83A up vs EV	0.823753	1.01511	1.01511	S83D up vs EV	0.575311	0.962659	-1.03879	S83A down vs HP1g	0.506031	0.955647	-1.04641	S83D down vs HP1g	0.311096	0.012373	0.106059	1
27820	17708465	ENSRNOT00000016907 // Adrb3 // adrenergic, beta-3-, receptor // 16q12.3 // 25645 /// NM	ENSRNOT00000016907 // GO:0002024 // diet induced thermogenesis // not recorded /// ENS	ENSRNOT00000016907 // GO:0005624 // membrane fraction // inferred from electronic annot	ENSRNOT00000016907 // GO:0004939 // beta-adrenergic receptor activity // inferred from	ENSRNOT00000016907 // GO:0002024 // diet induced thermogenesis // not recorded /// ENS	ENSRNOT00000016907 // GO:0005624 // membrane fraction // inferred from electronic annot	ENSRNOT00000016907 // GO:0004939 // beta-adrenergic receptor activity // inferred from	Adrb3	ENSRNOT00000016907	0.509148	0.769826	0.985433	-1.01478	HP1g down vs EV	0.550641	1.03066	1.03066	S83A up vs EV	0.283837	1.05726	1.05726	S83D up vs EV	0.38168	1.04589	1.04589	S83A up vs HP1g	0.184702	1.07289	1.07289	S83D up vs HP1g	0.839933	0.018485	0.0586873	1
16866	17639216	ENSRNOT00000025847 // Adrbk1 // adrenergic, beta, receptor kinase 1 // 1q42 // 25238 //	ENSRNOT00000025847 // GO:0002026 // regulation of the force of heart contraction // not	ENSRNOT00000025847 // GO:0005624 // membrane fraction // inferred from direct assay //	ENSRNOT00000025847 // GO:0004672 // protein kinase activity // not recorded /// ENSRNO	ENSRNOT00000025847 // GO:0002026 // regulation of the force of heart contraction // not	ENSRNOT00000025847 // GO:0005624 // membrane fraction // inferred from direct assay //	ENSRNOT00000025847 // GO:0004672 // protein kinase activity // not recorded /// ENSRNO	Adrbk1	ENSRNOT00000025847	0.0947116	0.220758	1.04316	1.04316	HP1g up vs EV	0.632262	1.01595	1.01595	S83A up vs EV	0.151568	0.950813	-1.05173	S83D down vs EV	0.430211	0.973915	-1.02678	S83A down vs HP1g	0.0194861	0.91147	-1.09713	S83D down vs HP1g	3.00674	0.0285085	0.0252841	1
31036	17869864	NM_012897 // Adrbk2 // adrenergic, beta, receptor kinase 2 // 12q16 // 25372 /// NM_012	NM_012897 // GO:0001934 // positive regulation of protein phosphorylation // inferred f	NM_012897 // GO:0005622 // intracellular // inferred from mutant phenotype /// NM_0128	NM_012897 // GO:0004674 // protein serine/threonine kinase activity // traceable author	NM_012897 // GO:0001934 // positive regulation of protein phosphorylation // inferred f	NM_012897 // GO:0005622 // intracellular // inferred from mutant phenotype /// NM_0128	NM_012897 // GO:0004674 // protein serine/threonine kinase activity // traceable author	Adrbk2	NM_012897	0.121536	0.0756251	1.07485	1.07485	HP1g up vs EV	0.0596173	1.08068	1.08068	S83A up vs EV	0.783536	1.0101	1.0101	S83D up vs EV	0.882306	1.00542	1.00542	S83A up vs HP1g	0.117105	0.939762	-1.0641	S83D down vs HP1g	2.63453	0.0308786	0.0312553	1
9858	17769544	NM_031708 // Adrm1 // adhesion regulating molecule 1 // 3q43 // 65138 /// ENSRNOT000000	NM_031708 // GO:0001541 // ovarian follicle development // not recorded /// NM_031708	NM_031708 // GO:0000502 // proteasome complex // not recorded /// NM_031708 // GO:0000	NM_031708 // GO:0002020 // protease binding // not recorded /// NM_031708 // GO:006113	NM_031708 // GO:0001541 // ovarian follicle development // not recorded /// NM_031708	NM_031708 // GO:0000502 // proteasome complex // not recorded /// NM_031708 // GO:0000	NM_031708 // GO:0002020 // protease binding // not recorded /// NM_031708 // GO:006113	Adrm1	NM_031708	0.54628	0.325049	1.04841	1.04841	HP1g up vs EV	0.975432	1.00143	1.00143	S83A up vs EV	0.700547	0.982185	-1.01814	S83D down vs EV	0.339043	0.955195	-1.04691	S83A down vs HP1g	0.185865	0.936835	-1.06742	S83D down vs HP1g	0.762121	0.01451	0.0507705	1
10775	17830831	NM_001130503 // Adsl // adenylosuccinate lyase // 7q34 // 315150 /// ENSRNOT00000025193	NM_001130503 // GO:0001666 // response to hypoxia // inferred from expression pattern	NM_001130503 // GO:0005625 // soluble fraction // inferred from direct assay /// NM_00	NM_001130503 // GO:0004018 // N6-(1,2-dicarboxyethyl)AMP AMP-lyase (fumarate-forming) a	NM_001130503 // GO:0001666 // response to hypoxia // inferred from expression pattern	NM_001130503 // GO:0005625 // soluble fraction // inferred from direct assay /// NM_00	NM_001130503 // GO:0004018 // N6-(1,2-dicarboxyethyl)AMP AMP-lyase (fumarate-forming) a	Adsl	NM_001130503	0.183816	0.110166	0.949388	-1.05331	HP1g down vs EV	0.570618	1.01724	1.01724	S83A up vs EV	0.688662	0.988057	-1.01209	S83D down vs EV	0.0440143	1.07147	1.07147	S83A up vs HP1g	0.204687	1.04073	1.04073	S83D up vs HP1g	2.06179	0.0161433	0.0208794	1
13385	17687008	NM_001105975 // Adss // adenylosuccinate synthase // 13q25 // 289276 /// ENSRNOT0000000	NM_001105975 // GO:0006164 // purine nucleotide biosynthetic process // not recorded /	NM_001105975 // GO:0005625 // soluble fraction // inferred from direct assay /// NM_00	NM_001105975 // GO:0000287 // magnesium ion binding // inferred from electronic annotat	NM_001105975 // GO:0006164 // purine nucleotide biosynthetic process // not recorded /	NM_001105975 // GO:0005625 // soluble fraction // inferred from direct assay /// NM_00	NM_001105975 // GO:0000287 // magnesium ion binding // inferred from electronic annotat	Adss	NM_001105975	0.0739863	0.986809	0.999631	-1.00037	HP1g down vs EV	0.21291	0.971106	-1.02975	S83A down vs EV	0.106156	1.04023	1.04023	S83D up vs EV	0.218181	0.971465	-1.02937	S83A down vs HP1g	0.103417	1.04061	1.04061	S83D up vs HP1g	3.39735	0.014933	0.0117213	1
18889	17691344	NM_001100970 // Aebp1 // AE binding protein 1 // 14q21 // 305494 /// ENSRNOT00000018846	NM_001100970 // GO:0006351 // transcription, DNA-dependent // inferred from electronic	NM_001100970 // GO:0005615 // extracellular space // inferred from electronic annotatio	NM_001100970 // GO:0003677 // DNA binding // inferred from electronic annotation /// N	NM_001100970 // GO:0006351 // transcription, DNA-dependent // inferred from electronic	NM_001100970 // GO:0005615 // extracellular space // inferred from electronic annotatio	NM_001100970 // GO:0003677 // DNA binding // inferred from electronic annotation /// N	Aebp1	NM_001100970	0.0423682	0.00938867	1.08714	1.08714	HP1g up vs EV	0.131804	1.04213	1.04213	S83A up vs EV	0.520015	1.01668	1.01668	S83D up vs EV	0.123811	0.9586	-1.04319	S83A down vs HP1g	0.0260409	0.935191	-1.0693	S83D down vs HP1g	4.36836	0.0247348	0.0150993	1
35043	17787963	ENSRNOT00000011875 // Aebp2 // AE binding protein 2 // 4q44 // 297705 /// ENSRNOT000000	---	ENSRNOT00000011875 // GO:0005622 // intracellular // inferred from electronic annotatio	ENSRNOT00000011875 // GO:0003676 // nucleic acid binding // inferred from electronic an	---	ENSRNOT00000011875 // GO:0005622 // intracellular // inferred from electronic annotatio	ENSRNOT00000011875 // GO:0003676 // nucleic acid binding // inferred from electronic an	Aebp2	ENSRNOT00000011875	0.976096	0.772632	0.985857	-1.01435	HP1g down vs EV	0.897007	1.00639	1.00639	S83A up vs EV	0.995988	0.999753	-1.00025	S83D down vs EV	0.676789	1.02083	1.02083	S83A up vs HP1g	0.776452	1.0141	1.0141	S83D up vs HP1g	0.0666377	0.00141748	0.0567238	1
20824	17617581	NM_001108487 // Aen // apoptosis enhancing nuclease // 1q31 // 361594 /// ENSRNOT000000	NM_001108487 // GO:0006915 // apoptotic process // inferred from electronic annotation	NM_001108487 // GO:0005622 // intracellular // inferred from electronic annotation ///	NM_001108487 // GO:0003676 // nucleic acid binding // inferred from electronic annotati	NM_001108487 // GO:0006915 // apoptotic process // inferred from electronic annotation	NM_001108487 // GO:0005622 // intracellular // inferred from electronic annotation ///	NM_001108487 // GO:0003676 // nucleic acid binding // inferred from electronic annotati	Aen	NM_001108487	0.0873489	0.077378	0.953396	-1.04888	HP1g down vs EV	0.694011	0.990435	-1.00966	S83A down vs EV	0.356388	1.02333	1.02333	S83D up vs EV	0.144389	1.03885	1.03885	S83A up vs HP1g	0.0169587	1.07335	1.07335	S83D up vs HP1g	3.13225	0.016285	0.0138644	1
6698	17793478	NM_001009502 // Aer61 // glycosyltransferase Aer61 // 4q34 // 494219 /// ENSRNOT0000003	---	NM_001009502 // GO:0005576 // extracellular region // inferred from electronic annotati	NM_001009502 // GO:0016757 // transferase activity, transferring glycosyl groups // inf	---	NM_001009502 // GO:0005576 // extracellular region // inferred from electronic annotati	NM_001009502 // GO:0016757 // transferase activity, transferring glycosyl groups // inf	Aer61	NM_001009502	0.104865	0.0337656	1.07984	1.07984	HP1g up vs EV	0.594509	1.01679	1.01679	S83A up vs EV	0.921847	1.00305	1.00305	S83D up vs EV	0.0800917	0.941609	-1.06201	S83A down vs HP1g	0.0395345	0.928884	-1.07656	S83D down vs HP1g	2.85214	0.0240925	0.0225258	1
15129	17833370	ENSRNOT00000068773 // Aes // amino-terminal enhancer of split // 7q11 // 29466 /// NM_0	ENSRNOT00000068773 // GO:0000122 // negative regulation of transcription from RNA polym	ENSRNOT00000068773 // GO:0005634 // nucleus // inferred from direct assay /// ENSRNOT0	ENSRNOT00000068773 // GO:0003714 // transcription corepressor activity // inferred from	ENSRNOT00000068773 // GO:0000122 // negative regulation of transcription from RNA polym	ENSRNOT00000068773 // GO:0005634 // nucleus // inferred from direct assay /// ENSRNOT0	ENSRNOT00000068773 // GO:0003714 // transcription corepressor activity // inferred from	Aes	ENSRNOT00000068773	0.0848409	0.0462064	1.03021	1.03021	HP1g up vs EV	0.534201	1.00824	1.00824	S83A up vs EV	0.598069	0.993093	-1.00696	S83D down vs EV	0.126203	0.978674	-1.02179	S83A down vs HP1g	0.0197268	0.963974	-1.03737	S83D down vs HP1g	3.17802	0.00474687	0.00398309	1
16244	17808649	ENSRNOT00000029441 // Afaf // Acrosome formation associated factor // 5q33 // 500502 //	ENSRNOT00000029441 // GO:0006897 // endocytosis // inferred from electronic annotation	ENSRNOT00000029441 // GO:0002079 // inner acrosomal membrane // inferred from electroni	---	ENSRNOT00000029441 // GO:0006897 // endocytosis // inferred from electronic annotation	ENSRNOT00000029441 // GO:0002079 // inner acrosomal membrane // inferred from electroni	---	Afaf	ENSRNOT00000029441	0.379961	0.158688	1.14431	1.14431	HP1g up vs EV	0.317375	1.09689	1.09689	S83A up vs EV	0.131031	1.15707	1.15707	S83D up vs EV	0.638605	0.958557	-1.04323	S83A down vs HP1g	0.901481	1.01114	1.01114	S83D up vs HP1g	1.1695	0.0823824	0.187846	1
23568	17695172	NM_080900 // Afap1 // actin filament associated protein 1 // 14q21 // 140935 /// NM_080	NM_080900 // GO:0007165 // signal transduction // non-traceable author statement /// N	NM_080900 // GO:0005737 // cytoplasm // inferred from electronic annotation /// NM_080	NM_080900 // GO:0003779 // actin binding // inferred from electronic annotation /// NM	NM_080900 // GO:0007165 // signal transduction // non-traceable author statement /// N	NM_080900 // GO:0005737 // cytoplasm // inferred from electronic annotation /// NM_080	NM_080900 // GO:0003779 // actin binding // inferred from electronic annotation /// NM	Afap1	NM_080900	0.0426847	0.0260746	0.925681	-1.08029	HP1g down vs EV	0.0946646	0.947694	-1.05519	S83A down vs EV	0.00918294	0.907786	-1.10158	S83D down vs EV	0.431089	1.02378	1.02378	S83A up vs HP1g	0.510514	0.980668	-1.01971	S83D down vs HP1g	4.35452	0.032773	0.0200699	1
19756	17726570	NM_001106142 // Afap1l1 // actin filament associated protein 1-like 1 // 18q12.1 // 291	---	NM_001106142 // GO:0002102 // podosome // inferred from electronic annotation /// NM_0	NM_001106142 // GO:0005543 // phospholipid binding // inferred from electronic annotati	---	NM_001106142 // GO:0002102 // podosome // inferred from electronic annotation /// NM_0	NM_001106142 // GO:0005543 // phospholipid binding // inferred from electronic annotati	Afap1l1	NM_001106142	0.0621318	0.0187708	0.925371	-1.08065	HP1g down vs EV	0.0256914	0.930368	-1.07484	S83A down vs EV	0.186606	0.962583	-1.03887	S83D down vs EV	0.843453	1.0054	1.0054	S83A up vs HP1g	0.173685	1.04021	1.04021	S83D up vs HP1g	3.68767	0.0240732	0.0174081	1
20741	17643039	ENSRNOT00000023113 // Afap1l2 // actin filament associated protein 1-like 2 // 1q55 //	ENSRNOT00000023113 // GO:0006954 // inflammatory response // inferred from electronic a	ENSRNOT00000023113 // GO:0005634 // nucleus // inferred from electronic annotation ///	ENSRNOT00000023113 // GO:0005543 // phospholipid binding // inferred from electronic an	ENSRNOT00000023113 // GO:0006954 // inflammatory response // inferred from electronic a	ENSRNOT00000023113 // GO:0005634 // nucleus // inferred from electronic annotation ///	ENSRNOT00000023113 // GO:0005543 // phospholipid binding // inferred from electronic an	Afap1l2	ENSRNOT00000023113	0.763634	0.929493	0.994008	-1.00603	HP1g down vs EV	0.362436	0.938412	-1.06563	S83A down vs EV	0.842448	0.986577	-1.01361	S83D down vs EV	0.407343	0.944068	-1.05925	S83A down vs HP1g	0.912035	0.992524	-1.00753	S83D down vs HP1g	0.389875	0.015819	0.108199	1
20745	17692901	NM_001107206 // Aff1 // AF4/FMR2 family, member 1 // 14p22 // 305152 /// ENSRNOT0000006	NM_001107206 // GO:0045893 // positive regulation of transcription, DNA-dependent // no	NM_001107206 // GO:0005634 // nucleus // not recorded /// ENSRNOT00000066071 // GO:000	---	NM_001107206 // GO:0045893 // positive regulation of transcription, DNA-dependent // no	NM_001107206 // GO:0005634 // nucleus // not recorded /// ENSRNOT00000066071 // GO:000	---	Aff1	NM_001107206	0.805224	0.559	1.02908	1.02908	HP1g up vs EV	0.833741	0.989856	-1.01025	S83A down vs EV	0.604208	1.02569	1.02569	S83D up vs EV	0.432463	0.961885	-1.03963	S83A down vs HP1g	0.945812	0.996708	-1.0033	S83D down vs HP1g	0.328336	0.00679797	0.0552114	1
22143	17864040	NM_001191887 // Aff3 // AF4/FMR2 family, member 3 // 9q21 // 363220 /// ENSRNOT00000042	NM_001191887 // GO:0034612 // response to tumor necrosis factor // not recorded /// NM	NM_001191887 // GO:0005634 // nucleus // not recorded /// NM_001191887 // GO:0005730 /	NM_001191887 // GO:0003690 // double-stranded DNA binding // not recorded /// ENSRNOT0	NM_001191887 // GO:0034612 // response to tumor necrosis factor // not recorded /// NM	NM_001191887 // GO:0005634 // nucleus // not recorded /// NM_001191887 // GO:0005730 /	NM_001191887 // GO:0003690 // double-stranded DNA binding // not recorded /// ENSRNOT0	Aff3	NM_001191887	0.893713	0.615589	1.04235	1.04235	HP1g up vs EV	0.84067	0.983643	-1.01663	S83A down vs EV	0.966102	0.996524	-1.00349	S83D down vs EV	0.486207	0.943676	-1.05969	S83A down vs HP1g	0.586798	0.956034	-1.04599	S83D down vs HP1g	0.199701	0.0117958	0.157513	1
3053	17656078	ENSRNOT00000009440 // Aff4 // AF4/FMR2 family, member 4 // 10q22 // 303132 /// ENSRNOT0	ENSRNOT00000009440 // GO:0007286 // spermatid development // inferred from electronic a	ENSRNOT00000009440 // GO:0005634 // nucleus // not recorded /// ENSRNOT00000009440 //	---	ENSRNOT00000009440 // GO:0007286 // spermatid development // inferred from electronic a	ENSRNOT00000009440 // GO:0005634 // nucleus // not recorded /// ENSRNOT00000009440 //	---	Aff4	ENSRNOT00000009440	0.902898	0.825783	0.981099	-1.01927	HP1g down vs EV	0.918363	0.991165	-1.00891	S83A down vs EV	0.650877	1.04022	1.04022	S83D up vs EV	0.906163	1.01026	1.01026	S83A up vs HP1g	0.505264	1.06026	1.06026	S83D up vs HP1g	0.186116	0.0122704	0.17581	1
24415	17645759	ENSRNOT00000009440 // Aff4 // AF4/FMR2 family, member 4 // 10q22 // 303132 /// NM_00110	ENSRNOT00000009440 // GO:0007286 // spermatid development // inferred from electronic a	ENSRNOT00000009440 // GO:0005634 // nucleus // not recorded /// ENSRNOT00000009440 //	---	ENSRNOT00000009440 // GO:0007286 // spermatid development // inferred from electronic a	ENSRNOT00000009440 // GO:0005634 // nucleus // not recorded /// ENSRNOT00000009440 //	---	Aff4	ENSRNOT00000009440	0.49263	0.460586	1.02054	1.02054	HP1g up vs EV	0.478008	1.01972	1.01972	S83A up vs EV	0.143945	1.04341	1.04341	S83D up vs EV	0.976169	0.999192	-1.00081	S83A down vs HP1g	0.422834	1.02241	1.02241	S83D up vs HP1g	0.876528	0.0056494	0.0171872	1
24254	17730999	NM_001108456 // Afg3l1 // AFG3(ATPase family gene 3)-like 1 (S. cerevisiae) // 19q12 //	NM_001108456 // GO:0006508 // proteolysis // inferred from electronic annotation /// N	NM_001108456 // GO:0005739 // mitochondrion // inferred from electronic annotation ///	NM_001108456 // GO:0004222 // metalloendopeptidase activity // inferred from electronic	NM_001108456 // GO:0006508 // proteolysis // inferred from electronic annotation /// N	NM_001108456 // GO:0005739 // mitochondrion // inferred from electronic annotation ///	NM_001108456 // GO:0004222 // metalloendopeptidase activity // inferred from electronic	Afg3l1	NM_001108456	0.388942	0.256674	0.951934	-1.05049	HP1g down vs EV	0.14483	0.936922	-1.06732	S83A down vs EV	0.154435	0.938547	-1.06548	S83D down vs EV	0.703749	0.98423	-1.01602	S83A down vs HP1g	0.734501	0.985936	-1.01426	S83D down vs HP1g	1.14272	0.0174062	0.0406193	1
20138	17726859	NM_001134864 // Afg3l2 // AFG3 ATPase family gene 3-like 2 (S. cerevisiae) // 18q12.1 /	NM_001134864 // GO:0007005 // mitochondrion organization // not recorded /// NM_001134	NM_001134864 // GO:0005739 // mitochondrion // not recorded /// NM_001134864 // GO:000	---	NM_001134864 // GO:0007005 // mitochondrion organization // not recorded /// NM_001134	NM_001134864 // GO:0005739 // mitochondrion // not recorded /// NM_001134864 // GO:000	---	Afg3l2	NM_001134864	0.653941	0.628882	1.01722	1.01722	HP1g up vs EV	0.89832	1.00449	1.00449	S83A up vs EV	0.468206	0.974454	-1.02622	S83D down vs EV	0.720587	0.987487	-1.01267	S83A down vs HP1g	0.241826	0.957957	-1.04389	S83D down vs HP1g	0.563809	0.00609809	0.0288424	1
21399	17693507	ENSRNOT00000060535 // Afm // afamin // 14p22 // 282708 /// NM_172320 // Afm // afamin /	ENSRNOT00000060535 // GO:0051180 // vitamin transport // not recorded /// ENSRNOT00000	ENSRNOT00000060535 // GO:0005615 // extracellular space // inferred from direct assay	ENSRNOT00000060535 // GO:0008431 // vitamin E binding // not recorded /// ENSRNOT00000	ENSRNOT00000060535 // GO:0051180 // vitamin transport // not recorded /// ENSRNOT00000	ENSRNOT00000060535 // GO:0005615 // extracellular space // inferred from direct assay	ENSRNOT00000060535 // GO:0008431 // vitamin E binding // not recorded /// ENSRNOT00000	Afm	ENSRNOT00000060535	0.0419991	0.715468	1.02118	1.02118	HP1g up vs EV	0.0363307	1.1495	1.1495	S83A up vs EV	0.34318	0.945623	-1.0575	S83D down vs EV	0.0654866	1.12566	1.12566	S83A up vs HP1g	0.203378	0.926008	-1.0799	S83D down vs HP1g	4.38467	0.126471	0.0769171	1
21425	17693523	NM_012493 // Afp // alpha-fetoprotein // 14p21 // 24177 /// BC097344 // Afp // alpha-fe	NM_012493 // GO:0001542 // ovulation from ovarian follicle // inferred from electronic	NM_012493 // GO:0005615 // extracellular space // inferred from direct assay /// NM_01	NM_012493 // GO:0003674 // molecular_function // no biological data available /// NM_0	NM_012493 // GO:0001542 // ovulation from ovarian follicle // inferred from electronic	NM_012493 // GO:0005615 // extracellular space // inferred from direct assay /// NM_01	NM_012493 // GO:0003674 // molecular_function // no biological data available /// NM_0	Afp	NM_012493	0.473614	0.184937	1.07519	1.07519	HP1g up vs EV	0.791283	1.01377	1.01377	S83A up vs EV	0.947233	1.00342	1.00342	S83D up vs EV	0.273038	0.942878	-1.06058	S83A down vs HP1g	0.204234	0.933251	-1.07152	S83D down vs HP1g	0.920351	0.0215284	0.0623773	1
25333	17696502	ENSRNOT00000056944 // Aftph // aftiphilin // 14q22 // 305544	---	ENSRNOT00000056944 // GO:0005634 // nucleus // not recorded /// ENSRNOT00000056944 //	ENSRNOT00000056944 // GO:0030276 // clathrin binding // not recorded	---	ENSRNOT00000056944 // GO:0005634 // nucleus // not recorded /// ENSRNOT00000056944 //	ENSRNOT00000056944 // GO:0030276 // clathrin binding // not recorded	Aftph	ENSRNOT00000056944	0.0523716	0.201313	0.965557	-1.03567	HP1g down vs EV	0.0138274	0.92402	-1.08223	S83A down vs EV	0.742974	0.99149	-1.00858	S83D down vs EV	0.118839	0.956982	-1.04495	S83A down vs HP1g	0.323192	1.02686	1.02686	S83D up vs HP1g	3.98377	0.0236471	0.015829	1
31902	17711611	NM_001031641 // Aga // aspartylglucosaminidase // 16p11 // 290923 /// ENSRNOT0000000012	NM_001031641 // GO:0006517 // protein deglycosylation // inferred from electronic annot	NM_001031641 // GO:0005764 // lysosome // inferred from direct assay /// NM_001031641	NM_001031641 // GO:0003948 // N4-(beta-N-acetylglucosaminyl)-L-asparaginase activity //	NM_001031641 // GO:0006517 // protein deglycosylation // inferred from electronic annot	NM_001031641 // GO:0005764 // lysosome // inferred from direct assay /// NM_001031641	NM_001031641 // GO:0003948 // N4-(beta-N-acetylglucosaminyl)-L-asparaginase activity //	Aga	NM_001031641	0.0253293	0.0792041	0.953453	-1.04882	HP1g down vs EV	0.404983	0.979375	-1.02106	S83A down vs EV	0.0973394	1.04551	1.04551	S83D up vs EV	0.290615	1.02719	1.02719	S83A up vs HP1g	0.00462423	1.09655	1.09655	S83D up vs HP1g	5.38831	0.0283638	0.0140372	1
19228	17861475	NM_001108230 // Agap1 // ArfGAP with GTPase domain, ankyrin repeat and PH domain 1 // 9	NM_001108230 // GO:0007264 // small GTPase mediated signal transduction // inferred fro	NM_001108230 // GO:0016020 // membrane // inferred from electronic annotation /// ENSR	NM_001108230 // GO:0003924 // GTPase activity // inferred from electronic annotation /	NM_001108230 // GO:0007264 // small GTPase mediated signal transduction // inferred fro	NM_001108230 // GO:0016020 // membrane // inferred from electronic annotation /// ENSR	NM_001108230 // GO:0003924 // GTPase activity // inferred from electronic annotation /	Agap1	NM_001108230	0.168642	0.435633	0.976776	-1.02378	HP1g down vs EV	0.115051	0.950637	-1.05193	S83A down vs EV	0.0453702	0.934435	-1.07017	S83D down vs EV	0.371217	0.973239	-1.0275	S83A down vs HP1g	0.160299	0.956652	-1.04531	S83D down vs HP1g	2.17675	0.0167163	0.0204786	1
7745	17828572	NM_023026 // Agap2 // ArfGAP with GTPase domain, ankyrin repeat and PH domain 2 // 7q22	NM_023026 // GO:0001934 // positive regulation of protein phosphorylation // inferred f	NM_023026 // GO:0005622 // intracellular // inferred from electronic annotation /// NM	NM_023026 // GO:0005515 // protein binding // inferred from physical interaction /// N	NM_023026 // GO:0001934 // positive regulation of protein phosphorylation // inferred f	NM_023026 // GO:0005622 // intracellular // inferred from electronic annotation /// NM	NM_023026 // GO:0005515 // protein binding // inferred from physical interaction /// N	Agap2	NM_023026	0.281669	0.652627	1.0339	1.0339	HP1g up vs EV	0.429826	0.942432	-1.06108	S83A down vs EV	0.172985	0.898805	-1.11259	S83D down vs EV	0.230148	0.911533	-1.09705	S83A down vs HP1g	0.0851803	0.869336	-1.1503	S83D down vs HP1g	1.52219	0.0724988	0.127008	1
36000	17788565	NM_001108616 // Agap3 // ArfGAP with GTPase domain, ankyrin repeat and PH domain 3 // 4	NM_001108616 // GO:0000060 // protein import into nucleus, translocation // not recorde	NM_001108616 // GO:0005634 // nucleus // not recorded /// NM_001108616 // GO:0005737 /	NM_001108616 // GO:0003924 // GTPase activity // not recorded /// NM_001108616 // GO:0	NM_001108616 // GO:0000060 // protein import into nucleus, translocation // not recorde	NM_001108616 // GO:0005634 // nucleus // not recorded /// NM_001108616 // GO:0005737 /	NM_001108616 // GO:0003924 // GTPase activity // not recorded /// NM_001108616 // GO:0	Agap3	NM_001108616	0.388676	0.810116	0.989883	-1.01022	HP1g down vs EV	0.953634	1.00246	1.00246	S83A up vs EV	0.159423	0.93846	-1.06558	S83D down vs EV	0.765695	1.0127	1.0127	S83A up vs HP1g	0.228836	0.948051	-1.0548	S83D down vs HP1g	1.1435	0.0179536	0.0418679	1
7229	17634027	ENSRNOT00000031334 // Agbl1 // ATP/GTP binding protein-like 1 // 1q31 // 308724	ENSRNOT00000031334 // GO:0035609 // C-terminal protein deglutamylation // inferred from	---	ENSRNOT00000031334 // GO:0004181 // metallocarboxypeptidase activity // inferred from e	ENSRNOT00000031334 // GO:0035609 // C-terminal protein deglutamylation // inferred from	---	ENSRNOT00000031334 // GO:0004181 // metallocarboxypeptidase activity // inferred from e	Agbl1	ENSRNOT00000031334	0.955698	0.644761	0.94834	-1.05447	HP1g down vs EV	0.988915	0.998414	-1.00159	S83A down vs EV	0.946297	0.992333	-1.00773	S83D down vs EV	0.654558	1.0528	1.0528	S83A up vs HP1g	0.692922	1.04639	1.04639	S83D up vs HP1g	0.103519	0.0118893	0.306272	1
35605	17763836	ENSRNOT00000067769 // Agbl2 // ATP/GTP binding protein-like 2 // 3q24 // 366124 /// ENS	ENSRNOT00000067769 // GO:0006508 // proteolysis // inferred from electronic annotation	ENSRNOT00000067769 // GO:0005829 // cytosol // not recorded /// ENSRNOT00000067067 //	ENSRNOT00000067769 // GO:0004181 // metallocarboxypeptidase activity // inferred from e	ENSRNOT00000067769 // GO:0006508 // proteolysis // inferred from electronic annotation	ENSRNOT00000067769 // GO:0005829 // cytosol // not recorded /// ENSRNOT00000067067 //	ENSRNOT00000067769 // GO:0004181 // metallocarboxypeptidase activity // inferred from e	Agbl2	ENSRNOT00000067769	0.000129184	0.00108616	1.25514	1.25514	HP1g up vs EV	0.000838545	1.26718	1.26718	S83A up vs EV	1.57552e-05	1.52235	1.52235	S83D up vs EV	0.839666	1.00959	1.00959	S83A up vs HP1g	0.00289429	1.21289	1.21289	S83D up vs HP1g	28.3843	0.554677	0.0521112	1
25850	17782382	ENSRNOT00000030090 // Agbl3 // ATP/GTP binding protein-like 3 // 4q22 // 500076	ENSRNOT00000030090 // GO:0006508 // proteolysis // inferred from electronic annotation	---	ENSRNOT00000030090 // GO:0004181 // metallocarboxypeptidase activity // inferred from e	ENSRNOT00000030090 // GO:0006508 // proteolysis // inferred from electronic annotation	---	ENSRNOT00000030090 // GO:0004181 // metallocarboxypeptidase activity // inferred from e	Agbl3	ENSRNOT00000030090	0.00823147	0.146415	1.09644	1.09644	HP1g up vs EV	0.4062	0.951052	-1.05147	S83A down vs EV	0.00596932	1.2365	1.2365	S83D up vs EV	0.0378096	0.867398	-1.15287	S83A down vs HP1g	0.0689279	1.12774	1.12774	S83D up vs HP1g	8.11976	0.249208	0.0818441	1
2240	17800945	NM_001100981 // Agbl4 // ATP/GTP binding protein-like 4 // 5q35 // 362562 /// ENSRNOT00	NM_001100981 // GO:0008150 // biological_process // no biological data available /// E	NM_001100981 // GO:0005575 // cellular_component // no biological data available /// E	NM_001100981 // GO:0003674 // molecular_function // no biological data available /// E	NM_001100981 // GO:0008150 // biological_process // no biological data available /// E	NM_001100981 // GO:0005575 // cellular_component // no biological data available /// E	NM_001100981 // GO:0003674 // molecular_function // no biological data available /// E	Agbl4	NM_001100981	0.323433	0.107874	1.13448	1.13448	HP1g up vs EV	0.133417	1.12347	1.12347	S83A up vs EV	0.24463	1.09148	1.09148	S83D up vs EV	0.892239	0.9903	-1.0098	S83A down vs HP1g	0.594512	0.962099	-1.03939	S83D down vs HP1g	1.35697	0.0617515	0.121352	1
25610	17756658	NM_053336 // Ager // advanced glycosylation end product-specific receptor // 20p12 // 8	NM_053336 // GO:0006954 // inflammatory response // inferred from electronic annotation	NM_053336 // GO:0005615 // extracellular space // inferred from direct assay /// NM_05	NM_053336 // GO:0004872 // receptor activity // inferred from electronic annotation //	NM_053336 // GO:0006954 // inflammatory response // inferred from electronic annotation	NM_053336 // GO:0005615 // extracellular space // inferred from direct assay /// NM_05	NM_053336 // GO:0004872 // receptor activity // inferred from electronic annotation //	Ager	NM_053336	0.580728	0.36839	1.04905	1.04905	HP1g up vs EV	0.971447	0.998147	-1.00186	S83A down vs EV	0.325883	1.05398	1.05398	S83D up vs EV	0.351102	0.951476	-1.051	S83A down vs HP1g	0.927912	1.0047	1.0047	S83D up vs HP1g	0.694732	0.016421	0.0630307	1
18599	17860892	NM_001135596 // Agfg1 // ArfGAP with FG repeats 1 // 9q34 // 363266 /// ENSRNOT00000021	NM_001135596 // GO:0001675 // acrosome assembly // inferred from electronic annotation	NM_001135596 // GO:0005794 // Golgi apparatus // inferred from electronic annotation /	NM_001135596 // GO:0008060 // ARF GTPase activator activity // inferred from electronic	NM_001135596 // GO:0001675 // acrosome assembly // inferred from electronic annotation	NM_001135596 // GO:0005794 // Golgi apparatus // inferred from electronic annotation /	NM_001135596 // GO:0008060 // ARF GTPase activator activity // inferred from electronic	Agfg1	NM_001135596	0.153217	0.589437	0.986688	-1.01349	HP1g down vs EV	0.0603489	0.949232	-1.05348	S83A down vs EV	0.868796	1.00407	1.00407	S83D up vs EV	0.143176	0.962039	-1.03946	S83A down vs HP1g	0.484662	1.01762	1.01762	S83D up vs HP1g	2.30733	0.0122828	0.0141957	1
32933	17676759	NM_001107131 // Agfg2 // ArfGAP with FG repeats 2 // 12q12 // 304375 /// ENSRNOT0000006	NM_001107131 // GO:0032312 // regulation of ARF GTPase activity // inferred from electr	---	NM_001107131 // GO:0008060 // ARF GTPase activator activity // inferred from electronic	NM_001107131 // GO:0032312 // regulation of ARF GTPase activity // inferred from electr	---	NM_001107131 // GO:0008060 // ARF GTPase activator activity // inferred from electronic	Agfg2	NM_001107131	0.00681593	0.0146005	0.940826	-1.0629	HP1g down vs EV	0.00509888	0.92768	-1.07796	S83A down vs EV	0.840396	1.0041	1.0041	S83D up vs EV	0.494482	0.986028	-1.01417	S83A down vs HP1g	0.0106825	1.06725	1.06725	S83D up vs HP1g	8.65737	0.0313342	0.00965163	1
8033	17744363	BC099754 // Aggf1 // angiogenic factor with G patch and FHA domains 1 // 2q12 // 310005	BC099754 // GO:0001938 // positive regulation of endothelial cell proliferation // not	BC099754 // GO:0005575 // cellular_component // no biological data available /// BC099	BC099754 // GO:0003674 // molecular_function // no biological data available /// BC099	BC099754 // GO:0001938 // positive regulation of endothelial cell proliferation // not	BC099754 // GO:0005575 // cellular_component // no biological data available /// BC099	BC099754 // GO:0003674 // molecular_function // no biological data available /// BC099	Aggf1	BC099754	7.39255e-07	2.11006e-06	1.38728	1.38728	HP1g up vs EV	2.88312e-06	1.36915	1.36915	S83A up vs EV	1.02789e-07	1.62228	1.62228	S83D up vs EV	0.641725	0.986925	-1.01325	S83A down vs HP1g	0.000429814	1.16939	1.16939	S83D up vs HP1g	110.969	0.770213	0.0185087	1
26175	17782641	NM_001127497 // Agk // acylglycerol kinase // 4q22 // 502749 /// ENSRNOT00000015744 //	NM_001127497 // GO:0007205 // protein kinase C-activating G-protein coupled receptor si	NM_001127497 // GO:0005739 // mitochondrion // inferred from electronic annotation ///	NM_001127497 // GO:0001727 // lipid kinase activity // not recorded /// NM_001127497 /	NM_001127497 // GO:0007205 // protein kinase C-activating G-protein coupled receptor si	NM_001127497 // GO:0005739 // mitochondrion // inferred from electronic annotation ///	NM_001127497 // GO:0001727 // lipid kinase activity // not recorded /// NM_001127497 /	Agk	NM_001127497	0.0242953	0.913765	0.997824	-1.00218	HP1g down vs EV	0.0162577	0.942604	-1.06089	S83A down vs EV	0.0231798	0.946869	-1.05611	S83D down vs EV	0.0192816	0.94466	-1.05858	S83A down vs HP1g	0.0275503	0.948934	-1.05381	S83D down vs HP1g	5.47669	0.0194944	0.00949206	1
18514	17750935	NM_001108564 // Agl // amylo-alpha-1, 6-glucosidase, 4-alpha-glucanotransferase // 2q41	NM_001108564 // GO:0005977 // glycogen metabolic process // not recorded /// NM_001108	NM_001108564 // GO:0005625 // soluble fraction // inferred from direct assay /// NM_00	NM_001108564 // GO:0004133 // glycogen debranching enzyme activity // not recorded ///	NM_001108564 // GO:0005977 // glycogen metabolic process // not recorded /// NM_001108	NM_001108564 // GO:0005625 // soluble fraction // inferred from direct assay /// NM_00	NM_001108564 // GO:0004133 // glycogen debranching enzyme activity // not recorded ///	Agl	NM_001108564	0.712224	0.301855	1.0199	1.0199	HP1g up vs EV	0.777424	1.00524	1.00524	S83A up vs EV	0.490903	1.01298	1.01298	S83D up vs EV	0.440715	0.985618	-1.01459	S83A down vs HP1g	0.71264	0.993207	-1.00684	S83D down vs HP1g	0.468801	0.00140036	0.00796564	1
7562	17803953	NM_001048185 // Agmat // agmatine ureohydrolase (agmatinase) // 5q36 // 298607 /// ENSR	NM_001048185 // GO:0008295 // spermidine biosynthetic process // inferred from electron	NM_001048185 // GO:0005739 // mitochondrion // inferred from electronic annotation ///	NM_001048185 // GO:0008783 // agmatinase activity // inferred from electronic annotatio	NM_001048185 // GO:0008295 // spermidine biosynthetic process // inferred from electron	NM_001048185 // GO:0005739 // mitochondrion // inferred from electronic annotation ///	NM_001048185 // GO:0008783 // agmatinase activity // inferred from electronic annotatio	Agmat	NM_001048185	0.359658	0.0974773	1.14282	1.14282	HP1g up vs EV	0.267123	1.08858	1.08858	S83A up vs EV	0.46046	1.05672	1.05672	S83D up vs EV	0.513671	0.952539	-1.04983	S83A down vs HP1g	0.302971	0.924659	-1.08148	S83D down vs HP1g	1.23285	0.0584601	0.12645	1
24327	17815536	NM_001135899 // Agmo // alkylglycerol monooxygenase // 6q21 // 362732 /// ENSRNOT000000	NM_001135899 // GO:0006633 // fatty acid biosynthetic process // inferred from electron	NM_001135899 // GO:0005783 // endoplasmic reticulum // not recorded /// NM_001135899 /	NM_001135899 // GO:0005506 // iron ion binding // not recorded /// NM_001135899 // GO:	NM_001135899 // GO:0006633 // fatty acid biosynthetic process // inferred from electron	NM_001135899 // GO:0005783 // endoplasmic reticulum // not recorded /// NM_001135899 /	NM_001135899 // GO:0005506 // iron ion binding // not recorded /// NM_001135899 // GO:	Agmo	NM_001135899	0.198625	0.932856	0.994328	-1.0057	HP1g down vs EV	0.517227	1.04532	1.04532	S83A up vs EV	0.13519	0.896992	-1.11484	S83D down vs EV	0.466579	1.05128	1.05128	S83A up vs HP1g	0.154006	0.902109	-1.10851	S83D down vs HP1g	1.96021	0.0785948	0.10692	1
25595	17756649	NM_212458 // Agpat1 // 1-acylglycerol-3-phosphate O-acyltransferase 1 (lysophosphatidic	NM_212458 // GO:0001819 // positive regulation of cytokine production // not recorded	NM_212458 // GO:0005783 // endoplasmic reticulum // inferred from sequence or structura	NM_212458 // GO:0003841 // 1-acylglycerol-3-phosphate O-acyltransferase activity // not	NM_212458 // GO:0001819 // positive regulation of cytokine production // not recorded	NM_212458 // GO:0005783 // endoplasmic reticulum // inferred from sequence or structura	NM_212458 // GO:0003841 // 1-acylglycerol-3-phosphate O-acyltransferase activity // not	Agpat1	NM_212458	0.0616445	0.0982547	1.12334	1.12334	HP1g up vs EV	0.723518	1.02304	1.02304	S83A up vs EV	0.187661	0.914338	-1.09369	S83D down vs EV	0.170856	0.910712	-1.09804	S83A down vs HP1g	0.0106725	0.813943	-1.22859	S83D down vs HP1g	3.70105	0.133958	0.0965192	1
10312	17770719	NM_001107821 // Agpat2 // 1-acylglycerol-3-phosphate O-acyltransferase 2 (lysophosphati	NM_001107821 // GO:0001819 // positive regulation of cytokine production // not recorde	NM_001107821 // GO:0005575 // cellular_component // no biological data available /// N	NM_001107821 // GO:0003674 // molecular_function // no biological data available /// N	NM_001107821 // GO:0001819 // positive regulation of cytokine production // not recorde	NM_001107821 // GO:0005575 // cellular_component // no biological data available /// N	NM_001107821 // GO:0003674 // molecular_function // no biological data available /// N	Agpat2	NM_001107821	0.1864	0.437303	0.971308	-1.02954	HP1g down vs EV	0.0676018	0.927531	-1.07813	S83A down vs EV	0.958866	1.0019	1.0019	S83D up vs EV	0.231421	0.95493	-1.0472	S83A down vs HP1g	0.40927	1.03149	1.03149	S83D up vs HP1g	2.04336	0.0242692	0.0316723	1
22101	17754087	NM_001106378 // Agpat3 // 1-acylglycerol-3-phosphate O-acyltransferase 3 // 20p12 // 29	---	NM_001106378 // GO:0005783 // endoplasmic reticulum // not recorded /// NM_001106378 /	NM_001106378 // GO:0016746 // transferase activity, transferring acyl groups // inferre	---	NM_001106378 // GO:0005783 // endoplasmic reticulum // not recorded /// NM_001106378 /	NM_001106378 // GO:0016746 // transferase activity, transferring acyl groups // inferre	Agpat3	NM_001106378	0.00903066	0.684951	1.00586	1.00586	HP1g up vs EV	0.00681864	0.951011	-1.05151	S83A down vs EV	0.600213	1.00761	1.00761	S83D up vs EV	0.00375041	0.945468	-1.05768	S83A down vs HP1g	0.903784	1.00173	1.00173	S83D up vs HP1g	7.86483	0.0142114	0.00481855	1
35648	17628517	ENSRNOT00000024213 // Agpat4 // 1-acylglycerol-3-phosphate O-acyltransferase 4 (lysopho	ENSRNOT00000024213 // GO:0016024 // CDP-diacylglycerol biosynthetic process // inferred	ENSRNOT00000024213 // GO:0016021 // integral to membrane // inferred from electronic an	ENSRNOT00000024213 // GO:0003841 // 1-acylglycerol-3-phosphate O-acyltransferase activi	ENSRNOT00000024213 // GO:0016024 // CDP-diacylglycerol biosynthetic process // inferred	ENSRNOT00000024213 // GO:0016021 // integral to membrane // inferred from electronic an	ENSRNOT00000024213 // GO:0003841 // 1-acylglycerol-3-phosphate O-acyltransferase activi	Agpat4	ENSRNOT00000024213	0.00162239	0.000532363	0.897946	-1.11365	HP1g down vs EV	0.0110817	0.938395	-1.06565	S83A down vs EV	0.00057267	0.899025	-1.11232	S83D down vs EV	0.0522906	1.04505	1.04505	S83A up vs HP1g	0.952005	1.0012	1.0012	S83D up vs HP1g	13.6866	0.0479872	0.00934973	1
33753	17712746	NM_001134744 // Agpat5 // 1-acylglycerol-3-phosphate O-acyltransferase 5 (lysophosphati	NM_001134744 // GO:0006639 // acylglycerol metabolic process // not recorded /// ENSRN	NM_001134744 // GO:0005739 // mitochondrion // not recorded /// ENSRNOT00000031291 //	NM_001134744 // GO:0003841 // 1-acylglycerol-3-phosphate O-acyltransferase activity //	NM_001134744 // GO:0006639 // acylglycerol metabolic process // not recorded /// ENSRN	NM_001134744 // GO:0005739 // mitochondrion // not recorded /// ENSRNOT00000031291 //	NM_001134744 // GO:0003841 // 1-acylglycerol-3-phosphate O-acyltransferase activity //	Agpat5	NM_001134744	0.224725	0.709488	1.00868	1.00868	HP1g up vs EV	0.565895	1.01349	1.01349	S83A up vs EV	0.0627162	1.04955	1.04955	S83D up vs EV	0.836909	1.00477	1.00477	S83A up vs HP1g	0.113876	1.04052	1.04052	S83D up vs HP1g	1.8018	0.00845286	0.0125102	1
28564	17708839	NM_001047849 // Agpat6 // 1-acylglycerol-3-phosphate O-acyltransferase 6 (lysophosphati	NM_001047849 // GO:0002071 // glandular epithelial cell maturation // not recorded ///	NM_001047849 // GO:0005624 // membrane fraction // not recorded /// NM_001047849 // GO	NM_001047849 // GO:0003841 // 1-acylglycerol-3-phosphate O-acyltransferase activity //	NM_001047849 // GO:0002071 // glandular epithelial cell maturation // not recorded ///	NM_001047849 // GO:0005624 // membrane fraction // not recorded /// NM_001047849 // GO	NM_001047849 // GO:0003841 // 1-acylglycerol-3-phosphate O-acyltransferase activity //	Agpat6	NM_001047849	0.380237	0.991764	1.00051	1.00051	HP1g up vs EV	0.586062	1.02745	1.02745	S83A up vs EV	0.24962	0.942467	-1.06105	S83D down vs EV	0.592982	1.02693	1.02693	S83A up vs HP1g	0.245915	0.941988	-1.06158	S83D down vs HP1g	1.16867	0.0249387	0.0569049	1
20758	17693015	NM_001025670 // Agpat9 // 1-acylglycerol-3-phosphate O-acyltransferase 9 // 14p22 // 30	NM_001025670 // GO:0016024 // CDP-diacylglycerol biosynthetic process // inferred from	NM_001025670 // GO:0005783 // endoplasmic reticulum // not recorded /// NM_001025670 /	NM_001025670 // GO:0004366 // glycerol-3-phosphate O-acyltransferase activity // not re	NM_001025670 // GO:0016024 // CDP-diacylglycerol biosynthetic process // inferred from	NM_001025670 // GO:0005783 // endoplasmic reticulum // not recorded /// NM_001025670 /	NM_001025670 // GO:0004366 // glycerol-3-phosphate O-acyltransferase activity // not re	Agpat9	NM_001025670	0.0263218	0.78024	1.0112	1.0112	HP1g up vs EV	0.864651	1.00682	1.00682	S83A up vs EV	0.00930118	1.14039	1.14039	S83D up vs EV	0.913155	0.995666	-1.00435	S83A down vs HP1g	0.0143211	1.12777	1.12777	S83D up vs HP1g	5.30761	0.0740333	0.0371961	1
28587	17844285	NM_001106823 // Agphd1 // aminoglycoside phosphotransferase domain containing 1 // 8q24	---	---	NM_001106823 // GO:0016772 // transferase activity, transferring phosphorus-containing	---	---	NM_001106823 // GO:0016772 // transferase activity, transferring phosphorus-containing	Agphd1	NM_001106823	0.109716	0.156947	1.05817	1.05817	HP1g up vs EV	0.107383	1.06783	1.06783	S83A up vs EV	0.0212854	1.10891	1.10891	S83D up vs EV	0.807973	1.00914	1.00914	S83A up vs HP1g	0.231758	1.04796	1.04796	S83D up vs HP1g	2.78464	0.0341763	0.0327284	1
34358	17763121	NM_053350 // Agps // alkylglycerone phosphate synthase // 3q23 // 84114 /// ENSRNOT0000	NM_053350 // GO:0008611 // ether lipid biosynthetic process // inferred from electronic	NM_053350 // GO:0005730 // nucleolus // inferred from electronic annotation /// NM_053	NM_053350 // GO:0008609 // alkylglycerone-phosphate synthase activity // inferred from	NM_053350 // GO:0008611 // ether lipid biosynthetic process // inferred from electronic	NM_053350 // GO:0005730 // nucleolus // inferred from electronic annotation /// NM_053	NM_053350 // GO:0008609 // alkylglycerone-phosphate synthase activity // inferred from	Agps	NM_053350	0.511709	0.776278	1.01291	1.01291	HP1g up vs EV	0.369597	0.959375	-1.04235	S83A down vs EV	0.368079	0.959242	-1.04249	S83D down vs EV	0.24849	0.947151	-1.0558	S83A down vs HP1g	0.247383	0.94702	-1.05594	S83D down vs HP1g	0.834376	0.0148725	0.0475326	1
24250	17815482	NM_001106725 // Agr2 // anterior gradient 2 homolog (Xenopus laevis) // 6q16 // 298961	NM_001106725 // GO:0008150 // biological_process // no biological data available /// N	NM_001106725 // GO:0005575 // cellular_component // no biological data available /// N	NM_001106725 // GO:0002162 // dystroglycan binding // not recorded /// NM_001106725 //	NM_001106725 // GO:0008150 // biological_process // no biological data available /// N	NM_001106725 // GO:0005575 // cellular_component // no biological data available /// N	NM_001106725 // GO:0002162 // dystroglycan binding // not recorded /// NM_001106725 //	Agr2	NM_001106725	0.126959	0.944615	1.00224	1.00224	HP1g up vs EV	0.374755	1.02979	1.02979	S83A up vs EV	0.115823	0.94641	-1.05662	S83D down vs EV	0.410539	1.02749	1.02749	S83A up vs HP1g	0.103805	0.944293	-1.05899	S83D down vs HP1g	2.57155	0.0234951	0.0243641	1
24227	17815471	NM_001106724 // Agr3 // anterior gradient 3 homolog (Xenopus laevis) // 6q16 // 298959	---	---	NM_001106724 // GO:0002162 // dystroglycan binding // not recorded /// ENSRNOT00000006	---	---	NM_001106724 // GO:0002162 // dystroglycan binding // not recorded /// ENSRNOT00000006	Agr3	NM_001106724	0.0362743	0.0059982	1.31289	1.31289	HP1g up vs EV	0.120228	1.13629	1.13629	S83A up vs EV	0.0573931	1.17697	1.17697	S83D up vs EV	0.0848497	0.865489	-1.15542	S83A down vs HP1g	0.175201	0.896468	-1.11549	S83D down vs HP1g	4.6629	0.235773	0.134836	1
21330	17813360	NM_175754 // Agrn // agrin // 5q36 // 25592 /// ENSRNOT00000047854 // Agrn // agrin //	NM_175754 // GO:0001932 // regulation of protein phosphorylation // inferred from direc	NM_175754 // GO:0005578 // proteinaceous extracellular matrix // traceable author state	NM_175754 // GO:0005515 // protein binding // inferred from physical interaction /// N	NM_175754 // GO:0001932 // regulation of protein phosphorylation // inferred from direc	NM_175754 // GO:0005578 // proteinaceous extracellular matrix // traceable author state	NM_175754 // GO:0005515 // protein binding // inferred from physical interaction /// N	Agrn	NM_175754	0.981357	0.792267	0.988925	-1.0112	HP1g down vs EV	0.835804	0.991282	-1.0088	S83A down vs EV	0.698816	0.98373	-1.01654	S83D down vs EV	0.955018	1.00238	1.00238	S83A up vs HP1g	0.900682	0.994746	-1.00528	S83D down vs HP1g	0.0559808	0.00087683	0.0417682	1
26680	17733127	NM_033650 // Agrp // agouti related protein homolog (mouse) // 19q11 // 25582 /// ENSRN	NM_033650 // GO:0007218 // neuropeptide signaling pathway // inferred from expression p	NM_033650 // GO:0005615 // extracellular space // inferred from direct assay /// NM_03	NM_033650 // GO:0005179 // hormone activity // traceable author statement /// NM_03365	NM_033650 // GO:0007218 // neuropeptide signaling pathway // inferred from expression p	NM_033650 // GO:0005615 // extracellular space // inferred from direct assay /// NM_03	NM_033650 // GO:0005179 // hormone activity // traceable author statement /// NM_03365	Agrp	NM_033650	0.726011	0.781785	0.975186	-1.02544	HP1g down vs EV	0.731668	1.03164	1.03164	S83A up vs EV	0.466866	0.935198	-1.06929	S83D down vs EV	0.539063	1.05789	1.05789	S83A up vs HP1g	0.645849	0.958994	-1.04276	S83D down vs HP1g	0.447252	0.0322236	0.192128	1
28665	17734430	NM_134432 // Agt // angiotensinogen (serpin peptidase inhibitor, clade A, member 8) //	NM_134432 // GO:0001543 // ovarian follicle rupture // inferred from electronic annotat	NM_134432 // GO:0005615 // extracellular space // inferred from direct assay /// NM_13	NM_134432 // GO:0004867 // serine-type endopeptidase inhibitor activity // not recorded	NM_134432 // GO:0001543 // ovarian follicle rupture // inferred from electronic annotat	NM_134432 // GO:0005615 // extracellular space // inferred from direct assay /// NM_13	NM_134432 // GO:0004867 // serine-type endopeptidase inhibitor activity // not recorded	Agt	NM_134432	0.796843	0.609053	1.03569	1.03569	HP1g up vs EV	0.574132	1.03935	1.03935	S83A up vs EV	0.343715	1.06855	1.06855	S83D up vs EV	0.958526	1.00354	1.00354	S83A up vs HP1g	0.648062	1.03173	1.03173	S83D up vs HP1g	0.340614	0.0138488	0.108422	1
35858	17714109	NM_001106100 // Agtpbp1 // ATP/GTP binding protein 1 // 17p14 // 290986 /// ENSRNOT0000	NM_001106100 // GO:0001754 // eye photoreceptor cell differentiation // not recorded /	NM_001106100 // GO:0000221 // vacuolar proton-transporting V-type ATPase, V1 domain //	NM_001106100 // GO:0004181 // metallocarboxypeptidase activity // inferred from electro	NM_001106100 // GO:0001754 // eye photoreceptor cell differentiation // not recorded /	NM_001106100 // GO:0000221 // vacuolar proton-transporting V-type ATPase, V1 domain //	NM_001106100 // GO:0004181 // metallocarboxypeptidase activity // inferred from electro	Agtpbp1	NM_001106100	0.504993	0.3056	1.0304	1.0304	HP1g up vs EV	0.599141	1.01508	1.01508	S83A up vs EV	0.698813	0.989085	-1.01104	S83D down vs EV	0.599146	0.98514	-1.01508	S83A down vs HP1g	0.173115	0.959907	-1.04177	S83D down vs HP1g	0.849015	0.0059522	0.0186952	1
8729	17719191	NM_030985 // Agtr1a // angiotensin II receptor, type 1a // 17q12 // 24180 /// ENSRNOT00	NM_030985 // GO:0001568 // blood vessel development // inferred from electronic annotat	NM_030985 // GO:0005624 // membrane fraction // inferred from direct assay /// NM_0309	NM_030985 // GO:0001596 // angiotensin type I receptor activity // inferred from direct	NM_030985 // GO:0001568 // blood vessel development // inferred from electronic annotat	NM_030985 // GO:0005624 // membrane fraction // inferred from direct assay /// NM_0309	NM_030985 // GO:0001596 // angiotensin type I receptor activity // inferred from direct	Agtr1a	NM_030985	0.272523	0.0857007	1.18157	1.18157	HP1g up vs EV	0.771222	1.02594	1.02594	S83A up vs EV	0.72785	1.03116	1.03116	S83D up vs EV	0.135729	0.868285	-1.1517	S83A down vs HP1g	0.148435	0.872703	-1.14586	S83D down vs HP1g	1.56228	0.106069	0.181051	1
12740	17746540	NM_031009 // Agtr1b // angiotensin II receptor, type 1b // 2q24 // 81638 /// ENSRNOT000	NM_031009 // GO:0001568 // blood vessel development // inferred from electronic annotat	NM_031009 // GO:0005886 // plasma membrane // not recorded /// NM_031009 // GO:0012506	NM_031009 // GO:0001596 // angiotensin type I receptor activity // inferred from mutant	NM_031009 // GO:0001568 // blood vessel development // inferred from electronic annotat	NM_031009 // GO:0005886 // plasma membrane // not recorded /// NM_031009 // GO:0012506	NM_031009 // GO:0001596 // angiotensin type I receptor activity // inferred from mutant	Agtr1b	NM_031009	0.820722	0.785439	0.983354	-1.01693	HP1g down vs EV	0.38849	0.947086	-1.05587	S83A down vs EV	0.583434	0.966508	-1.03465	S83D down vs EV	0.546062	0.963117	-1.0383	S83A down vs HP1g	0.779312	0.982868	-1.01743	S83D down vs HP1g	0.305748	0.0101792	0.0887809	1
30934	17869820	NM_012494 // Agtr2 // angiotensin II receptor, type 2 // Xq34 // 24182 /// BC161802 //	NM_012494 // GO:0001991 // regulation of systemic arterial blood pressure by circulator	NM_012494 // GO:0005886 // plasma membrane // inferred from direct assay /// NM_012494	NM_012494 // GO:0001965 // G-protein alpha-subunit binding // traceable author statemen	NM_012494 // GO:0001991 // regulation of systemic arterial blood pressure by circulator	NM_012494 // GO:0005886 // plasma membrane // inferred from direct assay /// NM_012494	NM_012494 // GO:0001965 // G-protein alpha-subunit binding // traceable author statemen	Agtr2	NM_012494	0.0639907	0.890833	0.98832	-1.01182	HP1g down vs EV	0.555974	1.05227	1.05227	S83A up vs EV	0.0241529	1.25862	1.25862	S83D up vs EV	0.471236	1.06471	1.06471	S83A up vs HP1g	0.0194239	1.27349	1.27349	S83D up vs HP1g	3.63781	0.234285	0.171741	1
20482	17812584	NM_001007654 // Agtrap // angiotensin II receptor-associated protein // 5q36 // 298646	NM_001007654 // GO:0001666 // response to hypoxia // inferred from expression pattern	NM_001007654 // GO:0000139 // Golgi membrane // inferred from electronic annotation //	NM_001007654 // GO:0003674 // molecular_function // no biological data available /// N	NM_001007654 // GO:0001666 // response to hypoxia // inferred from expression pattern	NM_001007654 // GO:0000139 // Golgi membrane // inferred from electronic annotation //	NM_001007654 // GO:0003674 // molecular_function // no biological data available /// N	Agtrap	NM_001007654	0.261837	0.395749	1.05147	1.05147	HP1g up vs EV	0.449081	1.04552	1.04552	S83A up vs EV	0.328151	0.943419	-1.05997	S83D down vs EV	0.921683	0.994341	-1.00569	S83A down vs HP1g	0.0885257	0.897238	-1.11453	S83D down vs HP1g	1.6112	0.0472092	0.0781348	1
19499	17861690	NM_030656 // Agxt // alanine-glyoxylate aminotransferase // 9q34-q36 // 24792 /// ENSRN	NM_030656 // GO:0006625 // protein targeting to peroxisome // inferred from electronic	NM_030656 // GO:0005739 // mitochondrion // inferred from direct assay /// NM_030656 /	NM_030656 // GO:0004760 // serine-pyruvate transaminase activity // inferred from direc	NM_030656 // GO:0006625 // protein targeting to peroxisome // inferred from electronic	NM_030656 // GO:0005739 // mitochondrion // inferred from direct assay /// NM_030656 /	NM_030656 // GO:0004760 // serine-pyruvate transaminase activity // inferred from direc	Agxt	NM_030656	0.826541	0.773387	0.976386	-1.02419	HP1g down vs EV	0.548094	1.05159	1.05159	S83A up vs EV	0.905137	1.00992	1.00992	S83D up vs EV	0.382053	1.07703	1.07703	S83A up vs HP1g	0.684921	1.03434	1.03434	S83D up vs HP1g	0.297297	0.0179217	0.160753	1
32491	17736459	ENSRNOT00000024035 // Agxt2 // alanine-glyoxylate aminotransferase 2 // 2q16 // 83784 /	ENSRNOT00000024035 // GO:0009436 // glyoxylate catabolic process // not recorded /// E	ENSRNOT00000024035 // GO:0005739 // mitochondrion // not recorded /// ENSRNOT000000240	ENSRNOT00000024035 // GO:0008453 // alanine-glyoxylate transaminase activity // inferre	ENSRNOT00000024035 // GO:0009436 // glyoxylate catabolic process // not recorded /// E	ENSRNOT00000024035 // GO:0005739 // mitochondrion // not recorded /// ENSRNOT000000240	ENSRNOT00000024035 // GO:0008453 // alanine-glyoxylate transaminase activity // inferre	Agxt2	ENSRNOT00000024035	0.0395292	0.466177	0.966325	-1.03485	HP1g down vs EV	0.138109	0.928901	-1.07654	S83A down vs EV	0.0974529	1.08764	1.08764	S83D up vs EV	0.403394	0.961272	-1.04029	S83A down vs HP1g	0.0296468	1.12554	1.12554	S83D up vs HP1g	4.49855	0.0844586	0.0500657	1
24263	17645631	NM_001128196 // Agxt2l2 // alanine-glyoxylate aminotransferase 2-like 2 // --- // 10016	---	NM_001128196 // GO:0005739 // mitochondrion // inferred from electronic annotation ///	NM_001128196 // GO:0008483 // transaminase activity // inferred from electronic annotat	---	NM_001128196 // GO:0005739 // mitochondrion // inferred from electronic annotation ///	NM_001128196 // GO:0008483 // transaminase activity // inferred from electronic annotat	Agxt2l2	NM_001128196	0.388605	0.158027	1.09115	1.09115	HP1g up vs EV	0.221955	1.07701	1.07701	S83A up vs EV	0.754701	1.01828	1.01828	S83D up vs EV	0.82173	0.987042	-1.01313	S83A down vs HP1g	0.252271	0.933218	-1.07156	S83D down vs HP1g	1.14371	0.0336126	0.0783706	1
13571	17687089	XM_341161 // Ahctf1 // AT hook containing transcription factor 1 // 13q26 // 360886 ///	XM_341161 // GO:0000910 // cytokinesis // inferred from electronic annotation /// XM_3	XM_341161 // GO:0000777 // condensed chromosome kinetochore // inferred from electronic	XM_341161 // GO:0003700 // sequence-specific DNA binding transcription factor activity	XM_341161 // GO:0000910 // cytokinesis // inferred from electronic annotation /// XM_3	XM_341161 // GO:0000777 // condensed chromosome kinetochore // inferred from electronic	XM_341161 // GO:0003700 // sequence-specific DNA binding transcription factor activity	Ahctf1	XM_341161	0.340631	0.309949	0.972408	-1.02838	HP1g down vs EV	0.0860898	0.950747	-1.0518	S83A down vs EV	0.269635	0.96985	-1.03109	S83D down vs EV	0.408232	0.977725	-1.02278	S83A down vs HP1g	0.921238	0.99737	-1.00264	S83D down vs HP1g	1.29612	0.00808809	0.0166407	1
22097	17778520	ENSRNOT00000024310 // Ahcy // adenosylhomocysteinase // 3q42 // 29443 /// NM_017201 //	ENSRNOT00000024310 // GO:0001666 // response to hypoxia // inferred from expression pat	ENSRNOT00000024310 // GO:0005634 // nucleus // inferred from direct assay /// ENSRNOT0	ENSRNOT00000024310 // GO:0004013 // adenosylhomocysteinase activity // inferred from di	ENSRNOT00000024310 // GO:0001666 // response to hypoxia // inferred from expression pat	ENSRNOT00000024310 // GO:0005634 // nucleus // inferred from direct assay /// ENSRNOT0	ENSRNOT00000024310 // GO:0004013 // adenosylhomocysteinase activity // inferred from di	Ahcy	ENSRNOT00000024310	0.194995	0.733772	1.01508	1.01508	HP1g up vs EV	0.0547751	1.10025	1.10025	S83A up vs EV	0.565756	1.02579	1.02579	S83D up vs EV	0.094644	1.0839	1.0839	S83A up vs HP1g	0.811306	1.01054	1.01054	S83D up vs HP1g	1.98424	0.0335807	0.04513	1
17337	17750364	NM_001108561 // Ahcyl1 // adenosylhomocysteinase-like 1 // 2q34 // 362013 /// ENSRNOT00	NM_001108561 // GO:0006378 // mRNA polyadenylation // inferred from electronic annotati	---	NM_001108561 // GO:0004013 // adenosylhomocysteinase activity // inferred from electron	NM_001108561 // GO:0006378 // mRNA polyadenylation // inferred from electronic annotati	---	NM_001108561 // GO:0004013 // adenosylhomocysteinase activity // inferred from electron	Ahcyl1	NM_001108561	0.309439	0.254064	0.960284	-1.04136	HP1g down vs EV	0.0757483	0.934954	-1.06957	S83A down vs EV	0.344498	0.967411	-1.03369	S83D down vs EV	0.441059	0.973622	-1.02709	S83A down vs HP1g	0.828232	1.00742	1.00742	S83D up vs HP1g	1.40937	0.0143579	0.0271665	1
25492	17782108	NM_001173510 // Ahcyl2 // adenosylhomocysteinase-like 2 // 4q22 // 312192 /// ENSRNOT00	NM_001173510 // GO:0006730 // one-carbon metabolic process // inferred from electronic	---	NM_001173510 // GO:0004013 // adenosylhomocysteinase activity // inferred from electron	NM_001173510 // GO:0006730 // one-carbon metabolic process // inferred from electronic	---	NM_001173510 // GO:0004013 // adenosylhomocysteinase activity // inferred from electron	Ahcyl2	NM_001173510	0.135858	0.243528	1.05726	1.05726	HP1g up vs EV	0.736122	1.01555	1.01555	S83A up vs EV	0.037444	1.11649	1.11649	S83D up vs EV	0.389406	0.960551	-1.04107	S83A down vs HP1g	0.252805	1.05602	1.05602	S83D up vs HP1g	2.47503	0.0453461	0.0488571	1
18807	17811182	NM_001134956 // Ahdc1 // AT hook, DNA binding motif, containing 1 // 5q36 // 362617 ///	---	---	NM_001134956 // GO:0003677 // DNA binding // inferred from electronic annotation /// E	---	---	NM_001134956 // GO:0003677 // DNA binding // inferred from electronic annotation /// E	Ahdc1	NM_001134956	0.982442	0.961272	0.997049	-1.00296	HP1g down vs EV	0.721067	0.978419	-1.02206	S83A down vs EV	0.893746	0.9919	-1.00817	S83D down vs EV	0.75732	0.981314	-1.01904	S83A down vs HP1g	0.932212	0.994836	-1.00519	S83D down vs HP1g	0.0536893	0.00174956	0.0868981	1
10161	17610801	ENSRNOT00000019076 // Ahi1 // Abelson helper integration site 1 // 1p12 // 308923 /// N	ENSRNOT00000019076 // GO:0001738 // morphogenesis of a polarized epithelium // not reco	ENSRNOT00000019076 // GO:0005575 // cellular_component // no biological data available	ENSRNOT00000019076 // GO:0003674 // molecular_function // no biological data available	ENSRNOT00000019076 // GO:0001738 // morphogenesis of a polarized epithelium // not reco	ENSRNOT00000019076 // GO:0005575 // cellular_component // no biological data available	ENSRNOT00000019076 // GO:0003674 // molecular_function // no biological data available	Ahi1	ENSRNOT00000019076	0.0264837	0.0371658	0.93327	-1.0715	HP1g down vs EV	0.00710918	0.905509	-1.10435	S83A down vs EV	0.0111691	0.913219	-1.09503	S83D down vs EV	0.306839	0.970253	-1.03066	S83A down vs HP1g	0.455071	0.978516	-1.02196	S83D down vs HP1g	5.2948	0.037961	0.0191186	1
27711	17623916	NM_001191951 // Ahnak // AHNAK nucleoprotein // 1q43 // 191572 /// ENSRNOT00000027314 /	---	---	---	---	---	---	Ahnak	NM_001191951	0.967227	0.902415	1.00393	1.00393	HP1g up vs EV	0.895552	0.995813	-1.0042	S83A down vs EV	0.73922	1.01073	1.01073	S83D up vs EV	0.799889	0.991919	-1.00815	S83A down vs HP1g	0.832793	1.00678	1.00678	S83D up vs HP1g	0.0833389	0.000748284	0.0239435	1
32026	17821591	ENSRNOT00000006618 // Ahr // aryl hydrocarbon receptor // 6q16 // 25690 /// NM_013149 /	ENSRNOT00000006618 // GO:0000122 // negative regulation of transcription from RNA polym	ENSRNOT00000006618 // GO:0005634 // nucleus // inferred from direct assay /// ENSRNOT0	ENSRNOT00000006618 // GO:0003677 // DNA binding // not recorded /// ENSRNOT00000006618	ENSRNOT00000006618 // GO:0000122 // negative regulation of transcription from RNA polym	ENSRNOT00000006618 // GO:0005634 // nucleus // inferred from direct assay /// ENSRNOT0	ENSRNOT00000006618 // GO:0003677 // DNA binding // not recorded /// ENSRNOT00000006618	Ahr	ENSRNOT00000006618	0.922275	0.947412	0.996388	-1.00363	HP1g down vs EV	0.916461	0.994261	-1.00577	S83A down vs EV	0.557626	0.967992	-1.03307	S83D down vs EV	0.96892	0.997865	-1.00214	S83A down vs HP1g	0.601409	0.971501	-1.02934	S83D down vs HP1g	0.156937	0.00415552	0.0706103	1
11277	17611299	NM_001024285 // Ahrr // aryl-hydrocarbon receptor repressor // 1p11 // 498999 /// ENSRN	NM_001024285 // GO:0000122 // negative regulation of transcription from RNA polymerase	NM_001024285 // GO:0005634 // nucleus // inferred from electronic annotation /// NM_00	NM_001024285 // GO:0003677 // DNA binding // inferred from electronic annotation /// N	NM_001024285 // GO:0000122 // negative regulation of transcription from RNA polymerase	NM_001024285 // GO:0005634 // nucleus // inferred from electronic annotation /// NM_00	NM_001024285 // GO:0003677 // DNA binding // inferred from electronic annotation /// N	Ahrr	NM_001024285	0.510112	0.811895	1.02438	1.02438	HP1g up vs EV	0.972451	0.996517	-1.0035	S83A down vs EV	0.264499	0.88914	-1.12468	S83D down vs EV	0.785394	0.972801	-1.02796	S83A down vs HP1g	0.18622	0.86798	-1.1521	S83D down vs HP1g	0.837837	0.0752483	0.2395	1
25465	17696597	NM_001107241 // Ahsa2 // AHA1, activator of heat shock protein ATPase homolog 2 (yeast)	BC107808 // GO:0071108 // protein K48-linked deubiquitination // not recorded /// BC10	---	NM_001107241 // GO:0001671 // ATPase activator activity // inferred from electronic ann	BC107808 // GO:0071108 // protein K48-linked deubiquitination // not recorded /// BC10	---	NM_001107241 // GO:0001671 // ATPase activator activity // inferred from electronic ann	Ahsa2	NM_001107241	0.140231	0.220991	1.051	1.051	HP1g up vs EV	0.295097	1.04288	1.04288	S83A up vs EV	0.0276269	1.10593	1.10593	S83D up vs EV	0.841054	0.992267	-1.00779	S83A down vs HP1g	0.211065	1.05227	1.05227	S83D up vs HP1g	2.43041	0.031967	0.0350745	1
22696	17670162	ENSRNOT00000058422 // Ahsg // alpha-2-HS-glycoprotein // 11q23 // 25373 /// NM_012898 /	ENSRNOT00000058422 // GO:0001503 // ossification // inferred from electronic annotation	ENSRNOT00000058422 // GO:0005615 // extracellular space // inferred from direct assay	ENSRNOT00000058422 // GO:0004869 // cysteine-type endopeptidase inhibitor activity // i	ENSRNOT00000058422 // GO:0001503 // ossification // inferred from electronic annotation	ENSRNOT00000058422 // GO:0005615 // extracellular space // inferred from direct assay	ENSRNOT00000058422 // GO:0004869 // cysteine-type endopeptidase inhibitor activity // i	Ahsg	ENSRNOT00000058422	0.843208	0.782077	0.981994	-1.01834	HP1g down vs EV	0.58071	1.03723	1.03723	S83A up vs EV	0.788617	1.01776	1.01776	S83D up vs EV	0.413938	1.05625	1.05625	S83A up vs HP1g	0.58864	1.03643	1.03643	S83D up vs HP1g	0.273152	0.0103194	0.100744	1
24282	17621219	NM_001106299 // Ahsp // alpha hemoglobin stabilizing protein // 1q36 // 293522 /// ENSR	NM_001106299 // GO:0006457 // protein folding // inferred from electronic annotation /	NM_001106299 // GO:0005575 // cellular_component // no biological data available /// E	NM_001106299 // GO:0003674 // molecular_function // no biological data available /// N	NM_001106299 // GO:0006457 // protein folding // inferred from electronic annotation /	NM_001106299 // GO:0005575 // cellular_component // no biological data available /// E	NM_001106299 // GO:0003674 // molecular_function // no biological data available /// N	Ahsp	NM_001106299	0.126739	0.459175	0.948577	-1.05421	HP1g down vs EV	0.25134	0.91948	-1.08757	S83A down vs EV	0.212434	1.09636	1.09636	S83D up vs EV	0.658521	0.969326	-1.03164	S83A down vs HP1g	0.0655255	1.15579	1.15579	S83D up vs HP1g	2.57404	0.111121	0.11512	1
33300	17786900	NM_001100779 // aicda // activation-induced cytidine deaminase // 4q42 // 399679 /// EN	NM_001100779 // GO:0008150 // biological_process // no biological data available /// N	NM_001100779 // GO:0000178 // exosome (RNase complex) // not recorded /// NM_001100779	NM_001100779 // GO:0003674 // molecular_function // no biological data available /// N	NM_001100779 // GO:0008150 // biological_process // no biological data available /// N	NM_001100779 // GO:0000178 // exosome (RNase complex) // not recorded /// NM_001100779	NM_001100779 // GO:0003674 // molecular_function // no biological data available /// N	aicda	NM_001100779	0.241039	0.566707	1.04104	1.04104	HP1g up vs EV	0.580278	0.96195	-1.03956	S83A down vs EV	0.150278	1.11305	1.11305	S83D up vs EV	0.274249	0.924027	-1.08222	S83A down vs HP1g	0.349563	1.06917	1.06917	S83D up vs HP1g	1.71367	0.0727347	0.113183	1
20634	17752759	NM_017196 // Aif1 // allograft inflammatory factor 1 // 20p12 // 29427 /// ENSRNOT00000	NM_017196 // GO:0001934 // positive regulation of protein phosphorylation // inferred f	NM_017196 // GO:0001726 // ruffle // not recorded /// NM_017196 // GO:0001891 // phago	NM_017196 // GO:0005509 // calcium ion binding // inferred from electronic annotation	NM_017196 // GO:0001934 // positive regulation of protein phosphorylation // inferred f	NM_017196 // GO:0001726 // ruffle // not recorded /// NM_017196 // GO:0001891 // phago	NM_017196 // GO:0005509 // calcium ion binding // inferred from electronic annotation	Aif1	NM_017196	0.757249	0.456147	1.07243	1.07243	HP1g up vs EV	0.964197	1.00414	1.00414	S83A up vs EV	0.803896	0.977338	-1.02319	S83D down vs EV	0.482322	0.936326	-1.068	S83A down vs HP1g	0.328859	0.911331	-1.0973	S83D down vs HP1g	0.399481	0.0298374	0.199174	1
31476	17761320	NM_001108578 // Aif1l // allograft inflammatory factor 1-like // 3p11 // 362107 /// ENS	---	NM_001108578 // GO:0005884 // actin filament // not recorded /// NM_001108578 // GO:00	NM_001108578 // GO:0005509 // calcium ion binding // inferred from electronic annotatio	---	NM_001108578 // GO:0005884 // actin filament // not recorded /// NM_001108578 // GO:00	NM_001108578 // GO:0005509 // calcium ion binding // inferred from electronic annotatio	Aif1l	NM_001108578	0.382827	0.546646	1.02669	1.02669	HP1g up vs EV	0.262355	1.05176	1.05176	S83A up vs EV	0.113916	1.07709	1.07709	S83D up vs EV	0.580205	1.02441	1.02441	S83A up vs HP1g	0.285292	1.04909	1.04909	S83D up vs HP1g	1.16088	0.0190431	0.0437441	1
8935	17879134	ENSRNOT00000008503 // Aifm1 // apoptosis-inducing factor, mitochondrion-associated 1 //	ENSRNOT00000008503 // GO:0006309 // apoptotic DNA fragmentation // inferred from electr	ENSRNOT00000008503 // GO:0005622 // intracellular // not recorded /// ENSRNOT000000085	ENSRNOT00000008503 // GO:0003677 // DNA binding // inferred from electronic annotation	ENSRNOT00000008503 // GO:0006309 // apoptotic DNA fragmentation // inferred from electr	ENSRNOT00000008503 // GO:0005622 // intracellular // not recorded /// ENSRNOT000000085	ENSRNOT00000008503 // GO:0003677 // DNA binding // inferred from electronic annotation	Aifm1	ENSRNOT00000008503	0.134364	0.457652	0.972902	-1.02785	HP1g down vs EV	0.23802	0.9561	-1.04592	S83A down vs EV	0.234953	1.04625	1.04625	S83D up vs EV	0.634002	0.982729	-1.01757	S83A down vs HP1g	0.0728239	1.07539	1.07539	S83D up vs HP1g	2.49069	0.0289122	0.030955	1
23426	17755045	NM_001139483 // Aifm2 // apoptosis-inducing factor, mitochondrion-associated 2 // 20q11	NM_001139483 // GO:0006917 // induction of apoptosis // inferred from electronic annota	NM_001139483 // GO:0005737 // cytoplasm // not recorded /// NM_001139483 // GO:0005739	NM_001139483 // GO:0003677 // DNA binding // inferred from electronic annotation /// N	NM_001139483 // GO:0006917 // induction of apoptosis // inferred from electronic annota	NM_001139483 // GO:0005737 // cytoplasm // not recorded /// NM_001139483 // GO:0005739	NM_001139483 // GO:0003677 // DNA binding // inferred from electronic annotation /// N	Aifm2	NM_001139483	0.330336	0.300665	1.0613	1.0613	HP1g up vs EV	0.258566	1.06758	1.06758	S83A up vs EV	0.676503	0.976991	-1.02355	S83D down vs EV	0.915342	1.00592	1.00592	S83A up vs HP1g	0.162261	0.92056	-1.0863	S83D down vs HP1g	1.3321	0.0360704	0.0722078	1
23809	17670783	NM_001013977 // Aifm3 // apoptosis-inducing factor, mitochondrion-associated 3 // 11q23	NM_001013977 // GO:0006917 // induction of apoptosis // not recorded /// NM_001013977	NM_001013977 // GO:0005634 // nucleus // not recorded /// NM_001013977 // GO:0005737 /	NM_001013977 // GO:0008656 // cysteine-type endopeptidase activator activity involved i	NM_001013977 // GO:0006917 // induction of apoptosis // not recorded /// NM_001013977	NM_001013977 // GO:0005634 // nucleus // not recorded /// NM_001013977 // GO:0005737 /	NM_001013977 // GO:0008656 // cysteine-type endopeptidase activator activity involved i	Aifm3	NM_001013977	0.00387244	0.968952	0.998543	-1.00146	HP1g down vs EV	0.0408184	1.09247	1.09247	S83A up vs EV	0.00147428	1.18755	1.18755	S83D up vs EV	0.0383407	1.09406	1.09406	S83A up vs HP1g	0.00140015	1.18928	1.18928	S83D up vs HP1g	10.4273	0.128732	0.0329217	1
33761	17627369	NM_001134425 // Aig1 // androgen-induced 1 // 1p13 // 292486 /// ENSRNOT00000046539 //	---	NM_001134425 // GO:0016021 // integral to membrane // inferred from electronic annotati	---	---	NM_001134425 // GO:0016021 // integral to membrane // inferred from electronic annotati	---	Aig1	NM_001134425	0.197464	0.235349	0.926545	-1.07928	HP1g down vs EV	0.570293	0.965423	-1.03582	S83A down vs EV	0.320539	1.06499	1.06499	S83D up vs EV	0.508917	1.04196	1.04196	S83A up vs HP1g	0.0472568	1.14942	1.14942	S83D up vs HP1g	1.96784	0.0651529	0.0882901	1
5644	17802857	XM_001066449 // Aim1l // absent in melanoma 1-like // 5q36 // 298543 /// ENSRNOT0000003	---	---	---	---	---	---	Aim1l	XM_001066449	0.0675495	0.0262215	0.930989	-1.07413	HP1g down vs EV	0.0483068	0.940646	-1.0631	S83A down vs EV	0.0219822	0.928197	-1.07736	S83D down vs EV	0.704869	1.01037	1.01037	S83A up vs HP1g	0.911835	0.997001	-1.00301	S83D down vs HP1g	3.54717	0.0229506	0.0172536	1
19109	17751464	NM_053757 // Aimp1 // aminoacyl tRNA synthetase complex-interacting multifunctional pro	NM_053757 // GO:0001937 // negative regulation of endothelial cell proliferation // not	NM_053757 // GO:0017101 // aminoacyl-tRNA synthetase multienzyme complex // not recorde	NM_053757 // GO:0000049 // tRNA binding // not recorded /// NM_053757 // GO:0005125 //	NM_053757 // GO:0001937 // negative regulation of endothelial cell proliferation // not	NM_053757 // GO:0017101 // aminoacyl-tRNA synthetase multienzyme complex // not recorde	NM_053757 // GO:0000049 // tRNA binding // not recorded /// NM_053757 // GO:0005125 //	Aimp1	NM_053757	0.0917547	0.803235	0.992152	-1.00791	HP1g down vs EV	0.29544	1.03483	1.03483	S83A up vs EV	0.0398678	1.07786	1.07786	S83D up vs EV	0.205811	1.04302	1.04302	S83A up vs HP1g	0.0267124	1.08638	1.08638	S83D up vs HP1g	3.05565	0.0267781	0.0233693	1
25135	17671827	ENSRNOT00000001379 // Aimp2 // aminoacyl tRNA synthetase complex-interacting multifunct	ENSRNOT00000001379 // GO:0006412 // translation // inferred from electronic annotation	ENSRNOT00000001379 // GO:0005634 // nucleus // inferred from electronic annotation ///	---	ENSRNOT00000001379 // GO:0006412 // translation // inferred from electronic annotation	ENSRNOT00000001379 // GO:0005634 // nucleus // inferred from electronic annotation ///	---	Aimp2	ENSRNOT00000001379	0.279778	0.702527	0.991602	-1.00847	HP1g down vs EV	0.225434	1.02838	1.02838	S83A up vs EV	0.53011	0.986119	-1.01408	S83D down vs EV	0.125751	1.03708	1.03708	S83A up vs HP1g	0.801205	0.99447	-1.00556	S83D down vs HP1g	1.53035	0.00650423	0.0113338	1
16627	17639106	NM_172327 // Aip // aryl-hydrocarbon receptor-interacting protein // 1q42 // 282827 ///	NM_172327 // GO:0006626 // protein targeting to mitochondrion // not recorded /// NM_1	NM_172327 // GO:0005624 // membrane fraction // inferred from electronic annotation //	NM_172327 // GO:0003712 // transcription cofactor activity // inferred from electronic	NM_172327 // GO:0006626 // protein targeting to mitochondrion // not recorded /// NM_1	NM_172327 // GO:0005624 // membrane fraction // inferred from electronic annotation //	NM_172327 // GO:0003712 // transcription cofactor activity // inferred from electronic	Aip	NM_172327	0.274447	0.277324	1.05055	1.05055	HP1g up vs EV	0.0849192	1.08672	1.08672	S83A up vs EV	0.746055	1.01429	1.01429	S83D up vs EV	0.446849	1.03442	1.03442	S83A up vs HP1g	0.430388	0.965477	-1.03576	S83D down vs HP1g	1.55371	0.0260487	0.0447078	1
6995	17658311	NM_021590 // Aipl1 // aryl hydrocarbon receptor-interacting protein-like 1 // 10q24 //	NM_021590 // GO:0001895 // retina homeostasis // inferred from electronic annotation /	NM_021590 // GO:0001917 // photoreceptor inner segment // inferred from electronic anno	NM_021590 // GO:0001918 // farnesylated protein binding // inferred from electronic ann	NM_021590 // GO:0001895 // retina homeostasis // inferred from electronic annotation /	NM_021590 // GO:0001917 // photoreceptor inner segment // inferred from electronic anno	NM_021590 // GO:0001918 // farnesylated protein binding // inferred from electronic ann	Aipl1	NM_021590	0.773468	0.998694	0.999861	-1.00014	HP1g down vs EV	0.537505	0.948456	-1.05434	S83A down vs EV	0.428622	0.933799	-1.07089	S83D down vs EV	0.538546	0.948588	-1.0542	S83A down vs HP1g	0.42952	0.933928	-1.07075	S83D down vs HP1g	0.375172	0.0237165	0.168574	1
22164	17754155	NM_001106379 // Aire // autoimmune regulator // 20p12 // 294328 /// ENSRNOT00000001611	NM_001106379 // GO:0006355 // regulation of transcription, DNA-dependent // not recorde	NM_001106379 // GO:0005575 // cellular_component // no biological data available /// N	NM_001106379 // GO:0003674 // molecular_function // no biological data available /// N	NM_001106379 // GO:0006355 // regulation of transcription, DNA-dependent // not recorde	NM_001106379 // GO:0005575 // cellular_component // no biological data available /// N	NM_001106379 // GO:0003674 // molecular_function // no biological data available /// N	Aire	NM_001106379	0.321393	0.706947	0.971581	-1.02925	HP1g down vs EV	0.126641	0.881503	-1.13443	S83A down vs EV	0.940361	1.00573	1.00573	S83D up vs EV	0.224929	0.907287	-1.10219	S83A down vs HP1g	0.653043	1.03515	1.03515	S83D up vs HP1g	1.36444	0.0699545	0.136719	1
20459	17702657	NM_053503 // Ajuba // ajuba LIM protein // 15p13 // 85265 /// ENSRNOT00000017753 // Aju	NM_053503 // GO:0000122 // negative regulation of transcription from RNA polymerase II	NM_053503 // GO:0000932 // cytoplasmic mRNA processing body // not recorded /// NM_053	NM_053503 // GO:0003682 // chromatin binding // inferred from electronic annotation //	NM_053503 // GO:0000122 // negative regulation of transcription from RNA polymerase II	NM_053503 // GO:0000932 // cytoplasmic mRNA processing body // not recorded /// NM_053	NM_053503 // GO:0003682 // chromatin binding // inferred from electronic annotation //	Ajuba	NM_053503	0.484855	0.206952	0.935057	-1.06945	HP1g down vs EV	0.274512	0.944252	-1.05904	S83A down vs EV	0.194703	0.933132	-1.07166	S83D down vs EV	0.846391	1.00983	1.00983	S83A up vs HP1g	0.967416	0.997941	-1.00206	S83D down vs HP1g	0.894217	0.0200269	0.0597228	1
10466	17880671	NM_030986 // Ak2 // adenylate kinase 2 // 5q36 // 24184 /// NM_001033967 // Ak2 // aden	NM_030986 // GO:0001889 // liver development // inferred from expression pattern /// N	NM_030986 // GO:0005739 // mitochondrion // inferred from direct assay /// NM_030986 /	NM_030986 // GO:0004017 // adenylate kinase activity // inferred from direct assay ///	NM_030986 // GO:0001889 // liver development // inferred from expression pattern /// N	NM_030986 // GO:0005739 // mitochondrion // inferred from direct assay /// NM_030986 /	NM_030986 // GO:0004017 // adenylate kinase activity // inferred from direct assay ///	Ak2	NM_030986	0.121138	0.0611822	0.91567	-1.0921	HP1g down vs EV	0.775408	1.01202	1.01202	S83A up vs EV	0.984549	1.00081	1.00081	S83D up vs EV	0.0386038	1.10522	1.10522	S83A up vs HP1g	0.0593059	1.09298	1.09298	S83D up vs HP1g	2.63929	0.0404966	0.0409166	1
4757	17802364	NM_030986 // Ak2 // adenylate kinase 2 // 5q36 // 24184 /// NM_001033967 // Ak2 // aden	NM_030986 // GO:0001889 // liver development // inferred from expression pattern /// N	NM_030986 // GO:0005739 // mitochondrion // inferred from direct assay /// NM_030986 /	NM_030986 // GO:0004017 // adenylate kinase activity // inferred from direct assay ///	NM_030986 // GO:0001889 // liver development // inferred from expression pattern /// N	NM_030986 // GO:0005739 // mitochondrion // inferred from direct assay /// NM_030986 /	NM_030986 // GO:0004017 // adenylate kinase activity // inferred from direct assay ///	Ak2	NM_030986	0.430292	0.142582	0.93664	-1.06765	HP1g down vs EV	0.659111	0.981731	-1.01861	S83A down vs EV	0.794591	0.989222	-1.0109	S83D down vs EV	0.276412	1.04814	1.04814	S83A up vs HP1g	0.211857	1.05614	1.05614	S83D up vs HP1g	1.02794	0.0156006	0.0404708	1
18954	17641440	ENSRNOT00000020744 // Ak3 // adenylate kinase 3 // 1q52 // 26956 /// NM_013218 // Ak3 /	ENSRNOT00000020744 // GO:0001889 // liver development // inferred from expression patte	ENSRNOT00000020744 // GO:0005739 // mitochondrion // inferred from electronic annotatio	ENSRNOT00000020744 // GO:0004017 // adenylate kinase activity // inferred from direct a	ENSRNOT00000020744 // GO:0001889 // liver development // inferred from expression patte	ENSRNOT00000020744 // GO:0005739 // mitochondrion // inferred from electronic annotatio	ENSRNOT00000020744 // GO:0004017 // adenylate kinase activity // inferred from direct a	Ak3	ENSRNOT00000020744	0.159044	0.0688455	1.10633	1.10633	HP1g up vs EV	0.115429	1.08864	1.08864	S83A up vs EV	0.821706	1.01126	1.01126	S83D up vs EV	0.746169	0.984011	-1.01625	S83A down vs HP1g	0.0987124	0.91407	-1.09401	S83D down vs HP1g	2.25619	0.0488888	0.0577832	1
359	17800174	NM_017135 // Ak4 // adenylate kinase 4 // 5q33 // 29223 /// ENSRNOT00000015601 // Ak4 /	NM_017135 // GO:0001889 // liver development // inferred from expression pattern /// N	NM_017135 // GO:0005575 // cellular_component // no biological data available /// NM_0	NM_017135 // GO:0003674 // molecular_function // no biological data available /// NM_0	NM_017135 // GO:0001889 // liver development // inferred from expression pattern /// N	NM_017135 // GO:0005575 // cellular_component // no biological data available /// NM_0	NM_017135 // GO:0003674 // molecular_function // no biological data available /// NM_0	Ak4	NM_017135	0.278371	0.635317	1.02186	1.02186	HP1g up vs EV	0.146555	1.07309	1.07309	S83A up vs EV	0.68279	0.981573	-1.01877	S83D down vs EV	0.297284	1.05013	1.05013	S83A up vs HP1g	0.386033	0.960573	-1.04105	S83D down vs HP1g	1.53646	0.0277016	0.0480786	1
29275	17869130	XM_236788 // Ak5 // adenylate kinase 5 // 9q11 // 301115	---	---	---	---	---	---	Ak5	XM_236788	0.75676	0.972718	0.998086	-1.00192	HP1g down vs EV	0.972555	1.00193	1.00193	S83A up vs EV	0.398058	0.952691	-1.04966	S83D down vs EV	0.945312	1.00385	1.00385	S83A up vs HP1g	0.416143	0.954517	-1.04765	S83D down vs HP1g	0.400218	0.0110477	0.073611	1
27521	17818182	NM_001108055 // Ak7 // adenylate kinase 7 // 6q32 // 314416	---	---	NM_001108055 // GO:0004017 // adenylate kinase activity // inferred from electronic ann	---	---	NM_001108055 // GO:0004017 // adenylate kinase activity // inferred from electronic ann	Ak7	NM_001108055	0.332731	0.393609	0.959945	-1.04173	HP1g down vs EV	0.146176	0.929622	-1.07571	S83A down vs EV	0.90904	1.00536	1.00536	S83D up vs EV	0.49911	0.968412	-1.03262	S83A down vs HP1g	0.337801	1.04731	1.04731	S83D up vs HP1g	1.32361	0.0254868	0.0513482	1
30242	17760616	NM_001004266 // Ak8 // adenylate kinase 8 // 3p12 // 311833 /// ENSRNOT00000017029 // A	---	NM_001004266 // GO:0005829 // cytosol // inferred from electronic annotation /// ENSRN	NM_001004266 // GO:0004017 // adenylate kinase activity // inferred from electronic ann	---	NM_001004266 // GO:0005829 // cytosol // inferred from electronic annotation /// ENSRN	NM_001004266 // GO:0004017 // adenylate kinase activity // inferred from electronic ann	Ak8	NM_001004266	9.36534e-05	0.000219668	1.34558	1.34558	HP1g up vs EV	0.00168913	1.24144	1.24144	S83A up vs EV	1.31804e-05	1.55319	1.55319	S83D up vs EV	0.122906	0.9226	-1.08389	S83A down vs HP1g	0.0153164	1.15428	1.15428	S83D up vs HP1g	31.0083	0.633808	0.0545065	1
10582	17659893	ENSRNOT00000003251 // Akap1 // A kinase (PRKA) anchor protein 1 // 10q26 // 114124 ///	ENSRNOT00000003251 // GO:0010614 // negative regulation of cardiac muscle hypertrophy /	ENSRNOT00000003251 // GO:0005739 // mitochondrion // inferred from electronic annotatio	ENSRNOT00000003251 // GO:0003723 // RNA binding // inferred from electronic annotation	ENSRNOT00000003251 // GO:0010614 // negative regulation of cardiac muscle hypertrophy /	ENSRNOT00000003251 // GO:0005739 // mitochondrion // inferred from electronic annotatio	ENSRNOT00000003251 // GO:0003723 // RNA binding // inferred from electronic annotation	Akap1	ENSRNOT00000003251	0.896922	0.789319	0.988375	-1.01176	HP1g down vs EV	0.807839	1.0107	1.0107	S83A up vs EV	0.657673	0.980716	-1.01966	S83D down vs EV	0.612021	1.02258	1.02258	S83A up vs HP1g	0.858726	0.992251	-1.00781	S83D down vs HP1g	0.194968	0.0032706	0.0447336	1
[truncated: 20,462 more rows]
