# Supplementary material for: Mechanisms Underlying the Regulation of HP1γ by the NGF-PKA Signaling Pathway
Source: Sci Rep. 2018 Oct 10;8:15077. doi: 10.1038/s41598-018-33475-y (PMC6180112; doi:10.1038/s41598-018-33475-y)
Supplement: Supplementary file 3 — Supplementary Data File 2 [file 41598_2018_33475_MOESM3_ESM.xlsx]

## Sheet: 876 significant genes
Supplementary Data File 2 for Seo et al - Genes with significantly altered expression levels by overexpression of wild-type or mutant HP1gamma
	Gene Symbol	p-value(HP1g vs. EV)	Fold-Change(HP1g vs. EV)	p-value(SA vs. EV)	Fold-Change(SA vs. EV)	p-value(SD vs. EV)	Fold-Change(SD vs. EV)
1	Ly6g6c	8.58265e-09	1.96131	2.27471e-09	2.21798	2.13983e-10	2.92266
2	Vom1r37	1.33167e-08	3.41541	6.49138e-09	3.83904	7.50029e-10	5.84695
3	Gsto2	1.37054e-08	1.84188	5.56588e-09	1.98288	3.21047e-10	2.66595
4	RGD1561916	2.06573e-07	1.56457	5.95763e-08	1.69008	5.57556e-09	2.03142
5	Nup210l	3.3561e-07	2.01858	1.10214e-07	2.2486	1.02808e-08	2.99108
6	Pygm	4.70399e-07	1.92193	2.6116e-07	2.02347	1.42919e-08	2.77591
7	Best2	5.92304e-07	1.96187	2.08706e-06	1.77168	1.47431e-08	2.94678
8	Olr522	7.61971e-07	6.74389	3.73159e-07	8.1114	1.61148e-07	10.2973
9	Chrne	9.95086e-07	1.71849	4.41266e-07	1.82508	1.97032e-08	2.44792
10	LOC501738	1.34657e-06	2.26705	3.80686e-07	2.6227	2.47635e-08	3.92529
11	Aggf1	2.10992e-06	1.38729	2.88312e-06	1.36915	1.0279e-07	1.62228
12	Hand1	3.24368e-06	1.8321	5.34552e-06	1.76246	2.84737e-08	3.05039
13	LOC100360260	3.55043e-06	8.18959	4.61442e-06	7.62295	2.71581e-06	8.83301
14	Isg20	5.9472e-06	1.44051	1.44346e-06	1.55252	4.74799e-08	1.9792
15	Ampd1	8.39956e-06	1.83883	2.21203e-06	2.06874	1.82255e-07	2.73097
16	Mir190b	1.56341e-05	2.4776	3.39818e-05	2.26126	6.41818e-07	3.98822
17	Taar1	1.73091e-05	2.17719	2.05442e-05	2.1385	9.26331e-07	3.14822
18	Msh4	1.75385e-05	1.43415	4.86526e-06	1.53461	2.27022e-07	1.89366
19	Hist1h1t	1.79851e-05	1.46262	7.88089e-05	1.36327	6.13791e-06	1.55175
20	Abcb4	1.91198e-05	1.56662	2.20112e-06	1.82036	7.95778e-08	2.50905
21	Osgep	2.43735e-05	1.28953	5.15307e-06	1.36818	4.53168e-06	1.37558
22	LOC498350	2.54285e-05	1.45007	6.02648e-05	1.3906	2.3496e-06	1.66723
23	Trim55	3.24939e-05	1.27135	2.09808e-05	1.29035	2.2679e-06	1.40937
24	RGD1310794	3.45911e-05	1.72361	4.11388e-06	2.06602	1.11483e-06	2.36615
25	Figf	3.72055e-05	1.55787	2.47931e-05	1.59805	3.92361e-05	1.55281
26	Egr1	3.85397e-05	1.32887	9.03059e-05	1.28703	0.00047619	1.21858
27	Cbx3	3.86823e-05	1.40697	4.92003e-05	1.39127	3.95593e-05	1.40548
28	Cd101	4.7055e-05	1.45415	8.13832e-05	1.41441	2.7134e-06	1.73359
29	RGD1564171	5.22465e-05	1.39939	2.59779e-05	1.44792	1.59203e-07	2.06216
30	Lgals4	6.31882e-05	1.30779	1.58921e-05	1.38343	1.69843e-07	1.80154
31	Oscar	6.78775e-05	1.318	9.0979e-05	1.30332	1.82171e-06	1.56835
32	Tas2r140	6.95391e-05	1.80506	1.75285e-05	2.0431	3.31694e-07	3.33633
33	LOC100359972	7.67908e-05	1.35832	0.000111587	1.33697	1.10256e-05	1.49184
34	Gatsl3	7.96151e-05	1.39503	9.25586e-05	1.38525	3.67035e-06	1.6588
35	Ctsk	8.18338e-05	1.38017	1.20907e-05	1.52107	1.21963e-06	1.7651
36	Pcdhb18	8.63788e-05	1.28508	7.45515e-05	1.29188	3.62734e-06	1.47155
37	LOC499746	9.06212e-05	1.33158	2.45561e-06	1.59602	4.85356e-07	1.78148
38	Cuzd1	0.000103348	1.41717	2.76395e-05	1.52083	1.52108e-06	1.85436
39	Polg2	0.000104406	1.39475	1.7234e-05	1.5332	1.50687e-06	1.80558
40	Tesk2	0.000123108	1.44402	3.50124e-05	1.55041	1.97669e-06	1.90558
41	Ascl3	0.000128662	1.43627	2.3493e-05	1.58305	1.42809e-06	1.94871
42	Serpinf1	0.0001347	1.35019	0.000269771	1.31163	1.57119e-06	1.73331
43	P2ry12	0.000149739	1.43068	0.00113399	1.3013	0.922411	-1.00537
44	Ptafr	0.000165232	1.25037	0.000283446	1.22926	1.77183e-06	1.51441
45	Ldhc	0.000180772	1.59654	2.97317e-05	1.82889	1.31574e-06	2.49765
46	Slc23a3	0.00019947	1.31332	2.93691e-05	1.42963	5.3889e-06	1.56732
47	RGD1307937	0.000207365	1.49945	3.52773e-05	1.68356	5.83822e-07	2.45641
48	Ak8	0.000219646	1.34559	0.001689	1.24144	1.31789e-05	1.55319
49	Olr1615	0.00023486	1.75948	0.00991609	1.35234	0.000153523	1.82433
50	Tg	0.000244786	1.34414	0.000382365	1.31879	8.12608e-06	1.60916
51	Tm6sf2	0.000260045	1.41318	7.00713e-05	1.51867	3.56142e-06	1.87072
52	Adcy10	0.000293271	1.37184	0.000165344	1.41049	4.77279e-06	1.75193
53	Lypd1	0.000303963	1.26843	1.67215e-05	1.43098	1.26361e-06	1.65686
54	Cd68	0.000318294	1.31914	6.52223e-05	1.41672	2.5894e-06	1.71447
55	Naglt1	0.000353094	1.31041	0.000656837	1.27877	0.000207612	1.33977
56	Tomm20l	0.000414891	1.62684	3.15923e-05	2.02281	8.5527e-06	2.31913
57	Serpinc1	0.000447825	1.64961	0.000188837	1.76686	2.33448e-05	2.14713
58	LOC100359988	0.00045053	1.33947	3.15464e-05	1.53499	3.24764e-06	1.78933
59	Trim17	0.000456419	1.3436	0.000314774	1.36666	0.000113296	1.43715
60	Dppa2	0.00046884	1.36461	5.01382e-05	1.53732	5.21677e-07	2.20437
61	Aoc3	0.000543474	1.31019	0.000242378	1.35673	2.24345e-05	1.53289
62	Spata22	0.000549794	1.33876	0.00123436	1.29282	2.00791e-05	1.59859
63	Gpbar1	0.000579251	1.33366	0.000142675	1.4258	3.03812e-05	1.55425
64	LOC691141	0.000628695	1.41798	0.000968515	1.38586	9.34731e-05	1.58876
65	LOC100364723	0.000645415	1.41662	0.000118594	1.5653	7.57235e-06	1.92472
66	Asb14	0.000671219	1.26932	0.00012408	1.35894	9.76084e-07	1.80548
67	Gzmk	0.000718128	1.28857	0.00112027	1.26654	4.37082e-06	1.68442
68	Crabp2	0.000746797	1.31933	0.000236785	1.39079	4.15871e-06	1.7811
69	Osmr	0.000750499	1.3777	9.89104e-05	1.54208	2.27188e-05	1.70178
70	Plagl1	0.000824538	1.42202	0.000401165	1.48209	4.9148e-06	2.07205
71	Iqub	0.000940387	1.44373	1.91391e-05	1.90861	2.81913e-06	2.30487
72	Muc15	0.00101993	1.32458	9.61645e-05	1.49253	7.66973e-05	1.51214
73	LOC100365153	0.00102408	1.62198	0.000109254	1.9681	3.99031e-06	2.90027
74	Agbl2	0.00108606	1.25514	0.000838497	1.26718	1.5753e-05	1.52235
75	RGD1561819	0.00110615	2.34283	0.00121251	2.31372	8.95248e-05	3.46035
76	Tph2	0.00111897	1.31816	0.000384367	1.38565	4.73861e-06	1.82755
77	Fbxo39	0.00113511	1.40343	0.000283394	1.5217	9.35693e-05	1.63744
78	Gpr22	0.00120078	1.26834	0.00214648	1.24105	0.198938	1.07037
79	Gzmm	0.00127726	1.32184	0.000956186	1.33951	0.000181923	1.4565
80	RGD1562378	0.00128381	1.36352	0.00430513	1.28682	0.000221366	1.50137
81	Fbxw10	0.00136458	1.28416	0.000653395	1.32469	5.79622e-05	1.49352
82	Vom2r40	0.00140634	1.78427	0.000690629	1.91275	0.000156205	2.24882
83	Slc3a1	0.0014599	1.27706	0.00600131	1.21054	0.00147983	1.27637
84	Cacng5	0.00167113	1.282	0.004803	1.22975	0.000277179	1.38939
85	Adam2	0.00187683	1.26008	0.0104669	1.18407	0.000308832	1.35936
86	Cldn15	0.00214507	1.26421	0.000699219	1.32464	4.41249e-05	1.52357
87	Phkg1	0.00225122	1.28133	0.000349905	1.39541	9.39326e-05	1.49729
88	Ms4a3	0.0024081	1.36823	0.0115744	1.26383	0.000197187	1.59048
89	Mrap2	0.00245355	1.57143	0.000876222	1.70785	0.000107011	2.08154
90	Lax1	0.00261124	1.36014	0.00313287	1.34718	0.000236216	1.5676
91	Duoxa2	0.00261914	1.32285	0.000863046	1.39915	1.08889e-05	1.87653
92	Glt6d1	0.00283049	1.32896	0.000994535	1.40255	2.00377e-06	2.25175
93	Vpreb3	0.00284517	1.28172	0.00151108	1.31806	0.000985587	1.34438
94	LOC681186	0.00296963	1.25158	0.0771409	1.11423	0.0136291	1.18289
95	LOC290595	0.00299305	1.27424	0.000801457	1.3515	4.3718e-06	1.87803
96	Btk	0.00301858	1.446	0.000417531	1.66136	8.27002e-05	1.90243
97	Srxn1	0.00361981	1.35643	0.0321765	1.2144	0.00272286	1.37773
98	Oas1d	0.00419771	1.2892	0.00613345	1.2673	0.0226701	1.19809
99	Lipf	0.00428428	1.66238	0.00168612	1.81681	0.00227518	1.76439
100	Hepacam2	0.00434524	1.29179	0.00174427	1.34966	1.01989e-05	1.88763
101	Mir219-2	0.00450839	1.30145	0.000535862	1.45492	0.000132705	1.58604
102	Sept12	0.00463059	1.37596	0.00441272	1.37983	0.00135501	1.48315
103	LOC100363208	0.00466461	1.29813	0.000692119	1.43208	0.000298127	1.50419
104	Vom2r3	0.00472544	1.36095	0.00462451	1.36261	3.17519e-05	1.94522
105	Pcdhb20	0.0049785	1.31632	0.00131881	1.41269	0.00127508	1.41537
106	Lct	0.00563392	1.26243	0.00856312	1.23999	4.00791e-05	1.65409
107	Als2cr11	0.00566873	1.33045	0.00293959	1.37895	0.00386026	1.35833
108	Agr3	0.00599771	1.3129	0.120224	1.1363	0.0573927	1.17697
109	LOC100362230	0.00693495	1.38449	0.000294828	1.73159	6.01482e-05	1.99465
110	Ephx3	0.00693633	1.38104	0.00548632	1.40133	0.000389653	1.68631
111	LOC100360696	0.00743446	1.25996	0.0402932	1.1721	0.000382134	1.46251
112	Vom2r58	0.00784311	1.39317	0.0374804	1.26441	0.0237014	1.30008
113	Birc3	0.00786262	1.27747	0.0100692	1.26264	0.00439455	1.31402
114	Tas2r108	0.00831687	1.33033	0.0142423	1.29154	0.00388201	1.38969
115	LOC690131	0.00906628	1.45706	0.0232853	1.36039	0.000789818	1.77841
116	Taar2	0.00915769	1.59306	0.00854443	1.60331	0.00224731	1.82536
117	RGD1565493	0.00929836	1.26367	0.00773969	1.27456	6.76876e-05	1.67736
118	Trim72	0.00948966	1.26495	0.00260515	1.34753	0.00193651	1.36845
119	Rab44	0.00976548	1.25084	0.0109506	1.24446	0.00059138	1.43824
120	Gsdmc	0.0104116	1.25373	0.00189634	1.36142	0.000120984	1.60118
121	LOC679586	0.010524	1.46889	0.084613	1.25589	0.0271061	1.36686
122	Vom2r3	0.0114593	1.44805	0.0160245	1.41198	0.00231881	1.64525
123	Olr756	0.011478	1.27562	0.0839968	1.15856	0.024201	1.2298
124	Gzmb	0.0115846	1.55308	0.00139679	1.90733	6.28073e-05	2.79528
125	RGD1565680	0.0123487	1.42964	0.0638352	1.27001	0.0094601	1.45835
126	Vom2r3	0.0137393	1.31257	0.0276906	1.2616	0.0154277	1.3039
127	LOC363746	0.0141017	1.27432	0.0120612	1.28462	0.0111721	1.28973
128	Txlnb	0.0146115	1.25658	0.0145027	1.25704	3.6193e-05	1.83027
129	LOC680388	0.0160727	1.29011	0.00505706	1.37783	0.121177	1.15639
130	Ctss	0.0161329	1.31083	0.0044047	1.41841	0.000102855	1.88132
131	Mia	0.016321	1.32695	0.0067092	1.40315	0.000602231	1.66485
132	Arl9	0.0168646	1.25016	0.00040067	1.53916	2.20653e-05	1.92
133	LOC690469	0.0179751	1.25804	0.511112	1.05466	0.0196501	1.25239
134	Cyp2c11	0.0182213	1.29988	0.0779246	1.19631	0.000888029	1.57714
135	LOC100364596	0.0187689	1.3205	0.918928	-1.00999	0.108026	1.18673
136	Lrrd1	0.0192027	1.33427	0.00197372	1.56054	0.000151203	1.9386
137	Mir3565	0.0200326	1.26907	0.00203279	1.44685	0.340325	1.08702
138	LOC290170	0.0202019	1.2912	0.00198125	1.48982	9.80708e-05	1.88026
139	Olr1195	0.0216133	1.3431	0.129264	1.19159	0.491815	1.07752
140	Mir370	0.0219861	1.2758	0.776622	1.02554	0.268418	-1.10759
141	LOC680311	0.0220185	1.33428	0.0261222	1.31933	0.776744	-1.0303
142	Scn7a	0.0220617	1.302	0.0652462	1.22011	0.705431	1.03718
143	RGD1561039	0.022819	1.26055	0.00727381	1.34212	0.00163279	1.46745
144	Vom2r61	0.0230545	1.27664	0.0107955	1.33345	0.147583	1.14985
145	LOC100366121	0.0238889	1.26003	0.106663	1.16306	0.732073	1.02991
146	St8sia5	0.0247209	1.2605	0.0164666	1.28884	0.00263516	1.43389
147	Olr796	0.0260105	1.30749	0.115388	1.1897	0.0356587	1.28162
148	Gabrr2	0.0267324	1.25737	0.0311506	1.24693	0.0124849	1.31152
149	Ropn1l	0.0269006	1.33659	0.0457026	1.28864	0.00366226	1.54494
150	Vcsa2	0.027319	1.27689	0.0069966	1.38608	0.0483283	1.23514
151	Vom2r64	0.0284075	1.31879	0.204936	1.15381	0.176125	1.16632
152	Olr126	0.0313682	1.40113	0.0767295	1.30078	0.286588	1.1593
153	LOC100361388	0.0322729	1.26867	0.983698	1.00194	0.484558	1.06974
154	Olr1521	0.0324486	1.36344	0.0705042	1.28438	0.00550394	1.57119
155	Olr801	0.0324661	1.25673	0.439821	1.07456	0.726248	1.03261
156	RT1-T24-1	0.0355969	1.32064	0.270014	1.1395	0.00497216	1.52617
157	Slc22a13	0.0385365	1.3252	0.177337	1.18344	0.0201659	1.38983
158	Btnl5	0.0402668	1.25524	0.0261791	1.28799	0.00131297	1.56621
159	LOC100363769	0.0418915	1.35275	0.129704	1.23482	0.0123066	1.49432
160	Ankrd7	0.0441413	1.26157	0.0273014	1.30009	0.021347	1.32043
161	Olr29	0.0462677	1.27925	0.0771851	-1.23607	0.43861	1.08895
162	Hist1h2bl	0.0465317	1.41759	0.176895	1.24572	0.625873	1.07811
163	RGD1561871	0.0466456	1.25508	0.708935	1.0381	0.444114	1.08091
164	Retnlg	0.0484805	1.28423	0.849389	-1.02132	0.903176	-1.0136
1	Mmp12	2.54386e-08	-1.80074	8.36158e-08	-1.65781	2.78015e-07	-1.54243
2	Dusp6	4.31757e-08	-2.41034	6.48238e-08	-2.30568	1.81471e-08	-2.67028
3	Aqp8	4.83605e-08	-2.28018	1.46009e-07	-2.04577	8.04124e-05	-1.36253
4	Sncaip	1.70957e-07	-1.55292	6.51339e-07	-1.44838	9.88861e-06	-1.29556
5	Sema7a	2.14812e-07	-1.31627	2.01471e-07	-1.31927	4.14068e-06	-1.20559
6	Cdh10	2.65887e-07	-2.0793	7.0029e-07	-1.90788	1.66363e-05	-1.52944
7	Ly6c	4.01608e-07	-2.15805	3.07154e-07	-2.21722	0.000227493	-1.38527
8	Hs3st1	4.29673e-07	-1.73129	1.21569e-06	-1.61544	8.75548e-05	-1.30899
9	Mmp3	5.34588e-07	-1.90008	8.9799e-07	-1.82239	3.69967e-05	-1.44113
10	Tm4sf1	8.31559e-07	-1.74361	1.1277e-06	-1.70636	0.000877853	-1.23457
11	Arrdc3	8.8217e-07	-1.33071	4.92306e-06	-1.25609	0.000285335	-1.13839
12	Mmp10	9.85859e-07	-1.58481	6.99521e-07	-1.61841	3.68596e-07	-1.68712
13	Stc1	1.04348e-06	-1.53286	5.36793e-07	-1.59298	0.000742624	-1.18672
14	Trem3	1.13395e-06	-2.13287	1.13246e-06	-2.13314	1.57556e-05	-1.70635
15	Hsd17b2	1.18534e-06	-1.54296	6.37328e-07	-1.60017	1.26e-06	-1.53766
16	Cited2	1.86567e-06	-1.43663	1.39667e-06	-1.45685	2.09613e-06	-1.42876
17	Ptgs2	2.03643e-06	-2.09625	7.41513e-06	-1.86605	3.47355e-06	-1.99357
18	Cd55	2.09988e-06	-2.38965	1.4129e-06	-2.50306	1.46907e-05	-1.95902
19	Abtb2	2.82627e-06	-1.91712	3.76034e-06	-1.87154	1.1298e-05	-1.71812
20	Cxcl16	4.00382e-06	-1.37892	2.85842e-06	-1.39922	0.000337989	-1.1892
21	Itgax	5.12529e-06	-1.4908	3.28045e-06	-1.52746	2.99031e-05	-1.36986
22	Bmp6	5.69343e-06	-1.77094	7.78288e-06	-1.73009	6.10827e-05	-1.51231
23	Rbms1	7.24587e-06	-1.41668	7.61611e-06	-1.41341	5.62442e-06	-1.43372
24	Ido1	7.53195e-06	-1.51427	1.67249e-06	-1.65902	9.31956e-07	-1.72693
25	Slc17a6	8.08395e-06	-2.17047	1.95445e-05	-1.98954	0.000253612	-1.61436
26	LOC690319	8.42588e-06	-1.73985	4.83267e-06	-1.81556	4.82457e-06	-1.8158
27	Trh	9.54876e-06	-1.53063	1.42419e-05	-1.49684	0.000193792	-1.32296
28	LOC100363184	1.24658e-05	-1.90203	5.82972e-06	-2.03772	2.39747e-05	-1.80087
29	Pdlim1	1.33481e-05	-1.69445	1.61482e-05	-1.67186	0.00113823	-1.31883
30	Sema3e	1.37488e-05	-1.88192	7.19505e-05	-1.6542	0.84154	-1.01403
31	F2rl1	1.51042e-05	-1.37024	1.60182e-05	-1.36682	0.000482781	-1.21197
32	Rhpn2	1.52112e-05	-1.50502	3.7504e-05	-1.43522	0.000117776	-1.36013
33	Nrp2	1.60611e-05	-1.36931	4.5759e-06	-1.45049	4.55724e-05	-1.31309
34	Dio2	1.6188e-05	-1.30929	8.23193e-05	-1.24009	0.0132928	-1.09751
35	Slc6a12	2.4769e-05	-2.0378	4.89673e-05	-1.91157	0.0112261	-1.30961
36	Crisp1	2.85252e-05	-1.71363	4.91289e-05	-1.64804	0.000182336	-1.51362
37	Lipn	2.95087e-05	-1.59948	0.000928272	-1.32805	0.944945	1.00397
38	Krt23	3.57973e-05	-1.41207	0.00016875	-1.31929	0.00350505	-1.18702
39	Nr4a2	3.90127e-05	-1.31933	0.000186259	-1.24856	0.0546393	-1.07972
40	Acpp	4.18423e-05	-1.73342	4.20291e-05	-1.73283	0.00325372	-1.32709
41	Atp13a4	4.41742e-05	-1.6681	0.000172134	-1.52474	0.000457976	-1.44011
42	Elk3	4.71057e-05	-1.46923	6.29711e-05	-1.44692	0.00655326	-1.19374
43	Clic5	5.41046e-05	-1.63912	0.000113079	-1.56088	0.00130982	-1.35961
44	Has2	6.07771e-05	-1.30047	0.00141235	-1.17819	0.00108752	-1.18657
45	Sytl2	6.07793e-05	-1.57	2.89122e-05	-1.64884	0.0185071	-1.19008
46	Klk10	7.0806e-05	-1.59116	2.78943e-05	-1.6967	0.000487821	-1.41944
47	Eps8	7.38708e-05	-1.38136	4.68333e-05	-1.4111	0.00196605	-1.21677
48	Serpinb2	7.72863e-05	-1.46291	0.00016436	-1.40702	2.75415e-05	-1.55143
49	Dcun1d4	9.07015e-05	-1.25573	0.0169785	-1.09937	0.0120654	-1.10723
50	Itga2	0.000103933	-1.70248	0.000177897	-1.63627	0.0306517	-1.21759
51	Slco4a1	0.000111697	-1.30539	0.000471269	-1.24054	0.00154502	-1.19561
52	Obfc2a	0.000116692	-1.25315	6.89849e-05	-1.27526	0.00269682	-1.14866
53	Tyr	0.000122523	-1.39252	0.000331559	-1.33134	0.370341	-1.04649
54	Efnb2	0.00013191	-1.31636	0.000228147	-1.28892	5.47407e-05	-1.36531
55	Rdh10	0.000133102	-1.27645	0.000546904	-1.21882	0.000741454	-1.20775
56	Lilrb4	0.000136955	-1.57798	0.00190926	-1.35526	0.0477084	-1.16948
57	Mmp9	0.000148987	-1.31076	0.000384458	-1.26527	0.00351221	-1.17867
58	LOC503326	0.000165275	-1.58426	0.000350049	-1.50966	0.00501164	-1.30489
59	Slc4a11	0.00017521	-1.26167	3.85758e-05	-1.33381	0.0847186	-1.0721
60	Slc5a11	0.000175349	-1.3783	0.00136352	-1.26402	0.134933	-1.08463
61	LOC100363136	0.000186879	-1.66165	0.000111221	-1.72865	0.000734241	-1.51157
62	LOC100364720	0.000198594	-1.52402	0.000862359	-1.40106	0.000701294	-1.41673
63	RGD1305254	0.000223332	-1.32159	0.000352792	-1.29761	0.000284915	-1.30862
64	Col6a3	0.000227784	-1.28441	6.3019e-05	-1.35121	0.00100161	-1.22091
65	Usp18	0.000288758	-1.3511	0.0168141	-1.16001	0.0688427	-1.10916
66	Mfge8	0.000325341	-1.36009	0.000780201	-1.30866	0.00210059	-1.25735
67	Rrad	0.00037173	-1.32251	0.00391954	-1.20992	0.000157578	-1.37341
68	Cyp4a1	0.000376582	-1.3142	0.000275206	-1.33156	0.383483	-1.04389
69	Tgfa	0.00039759	-1.27104	0.000819686	-1.23927	0.00113318	-1.22598
70	Slc17a3	0.000419379	-1.40233	0.00698346	-1.23487	0.0362111	-1.15866
71	Mc3r	0.00042672	-1.52171	0.000313262	-1.55243	0.000268941	-1.56819
72	LOC363060	0.000435687	-1.37181	0.000703236	-1.34136	0.149513	-1.09184
73	Foxq1	0.000445801	-1.33593	0.000349045	-1.35058	0.000483225	-1.33122
74	Ptger4	0.000449512	-1.32929	0.00134118	-1.2709	0.0822418	-1.1041
75	Pdgfc	0.000449928	-1.29638	0.00231149	-1.22105	0.000784606	-1.26897
76	Gabrq	0.000451922	-1.47125	0.000390274	-1.48407	0.0307854	-1.1938
77	Ogfrl1	0.000457542	-1.27773	0.000674332	-1.25972	4.72045e-05	-1.40584
78	Ptges	0.000490234	-1.26467	0.00160266	-1.21484	0.00468727	-1.17541
79	LOC100910656	0.000515937	-1.60263	0.000776949	-1.55682	0.00139413	-1.49647
80	Zcchc12	0.000517945	-1.37141	0.00330138	-1.26292	0.866822	-1.00984
81	Mal	0.000573826	-1.27599	6.74643e-05	-1.39598	0.00177679	-1.22561
82	Ccl3	0.000575578	-1.26993	0.0035728	-1.19364	0.000782772	-1.25583
83	Cd44	0.00064193	-1.33909	0.000996425	-1.31322	0.0144312	-1.18298
84	Taf7l	0.00065321	-1.29462	0.0260198	-1.13946	0.149398	1.07939
85	Bpifb4	0.000677938	-1.31531	8.25181e-05	-1.45377	0.0188774	-1.16188
86	Rab25	0.000717678	-1.35062	0.00300329	-1.26812	0.00265631	-1.27462
87	Krt75	0.00082661	-1.53306	0.00361105	-1.39687	0.000500225	-1.58709
88	Chrna4	0.000839437	-1.31643	0.00030611	-1.37833	0.118259	-1.09726
89	Gpr50	0.00085931	-1.54109	0.00122662	-1.50467	0.0138955	-1.30032
90	Pak3	0.000931669	-1.29144	0.000884172	-1.29419	7.19401e-05	-1.45388
91	Alcam	0.00101281	-1.28998	0.00102539	-1.28933	0.293518	-1.05855
92	LOC689756	0.00109047	-1.34723	0.0106271	-1.21981	0.00523704	-1.25583
93	Rbp2	0.00114519	-1.28921	0.0225677	-1.15617	0.0410611	-1.13343
94	LOC690507	0.00114686	-1.44284	0.00411189	-1.3434	0.00578158	-1.3196
95	Pla2g4e	0.00115847	-1.42728	0.000847148	-1.4535	0.00185415	-1.39008
96	Mycl1	0.00133311	-1.30921	0.00552709	-1.23441	0.00291893	-1.2664
97	Dnmt3l	0.00136866	-1.2689	0.000284096	-1.35522	0.00615461	-1.20109
98	Ccin	0.0013788	-1.34326	0.014141	-1.2124	0.019061	-1.19782
99	March11	0.00173816	-1.2795	0.0164447	-1.17562	0.164288	-1.08535
100	Cyp3a9	0.00175549	-1.26921	0.0157271	-1.17148	0.00300763	1.24299
101	Il1rl1	0.00199734	-1.36595	0.00490201	-1.30533	0.000285599	-1.52716
102	LOC689143	0.00208517	-1.44789	0.653048	-1.03942	0.223209	-1.11555
103	Mpeg1	0.00240066	-1.31663	0.0531945	-1.15357	0.0105076	-1.23296
104	Clec4m	0.00275602	-1.65967	0.00988067	-1.49163	0.452679	-1.09838
105	Klk14	0.00276294	-1.3512	0.00484512	-1.31309	0.127809	-1.12753
106	Plcl1	0.00277403	-1.40964	0.0458638	-1.20981	0.0394965	-1.21919
107	Cers3	0.00292077	-1.33818	0.00464176	-1.30769	0.407401	1.06224
108	Dcx	0.00293649	-1.41776	0.0293721	-1.24516	0.308577	-1.09423
109	Runx2	0.00308698	-1.25662	0.0190053	-1.17371	0.17621	-1.08449
110	LOC685003	0.00319659	-1.27647	0.0875696	-1.12117	0.0256994	-1.17431
111	Ankrd44	0.0038104	-1.25866	0.000848043	-1.34409	0.0109087	-1.20732
112	Gabrp	0.00385698	-1.29416	0.0192527	-1.20626	0.495674	-1.04688
113	Atg9b	0.00385805	-1.3439	0.0813185	-1.15801	0.0194024	-1.23936
114	Gprc5b	0.00399402	-1.26147	0.0103255	-1.21408	0.00863213	-1.22266
115	Csf1r	0.00408397	-1.30433	0.00976313	-1.25269	0.206265	-1.09627
116	Nos1	0.00418295	-1.28971	0.00137339	-1.36044	0.195859	-1.09493
117	RGD1559536	0.00433235	-1.36522	0.040799	-1.21264	0.0216231	-1.25256
118	Itgb3	0.00437037	-1.25669	0.0197902	-1.18399	0.00868406	-1.2223
119	Sat1	0.00440657	-1.55325	0.00508086	-1.53579	0.130956	-1.20794
120	Chst2	0.00469058	-1.27289	0.00445151	-1.27583	0.0410214	-1.16344
121	Spp1	0.00473875	-1.41145	0.000803885	-1.59149	0.00206842	-1.48957
122	Vip	0.00477785	-1.27667	0.0142444	-1.21793	1.82914e-05	-1.76799
123	Ifi204	0.00479854	-1.33597	0.00054819	-1.51508	0.0708759	-1.16905
124	Drd5	0.00546236	-1.25529	0.00412917	-1.27036	0.0373672	-1.1622
125	Serpinb8	0.00555082	-1.30731	0.0067531	-1.29468	0.41117	-1.06376
126	Hdc	0.00606968	-1.29614	0.00933605	-1.26958	0.219631	-1.09795
127	Kif24	0.00641303	-1.29262	0.0229322	-1.21769	0.201599	-1.10253
128	Gpr160	0.00668847	-1.27421	0.00443084	-1.29898	0.0205412	-1.21193
129	Cyp4b1	0.00792329	-1.25685	0.0116923	-1.23554	0.0825264	-1.13781
130	Cap2	0.00814621	-1.34314	0.0227482	-1.26803	0.231615	-1.11548
131	Zfp111	0.0089325	-1.25682	0.0107831	-1.24624	0.0356052	-1.18306
132	LOC498465	0.00936325	-1.47006	0.0811083	-1.25373	0.535251	-1.07618
133	LOC498465	0.00961164	-1.38321	0.0702207	-1.22176	0.713593	1.03715
134	LOC498465	0.0101971	-1.50564	0.144089	-1.21925	0.598999	-1.06933
135	Hrh1	0.0110493	-1.28061	0.0125344	-1.27253	0.0347883	-1.21039
136	Gnai1	0.0113699	-1.34679	0.4624	-1.07282	0.206689	-1.1333
137	Zfp455	0.0116818	-1.27073	0.00658691	-1.3077	0.191249	-1.11094
138	Serpinb9	0.0130101	-1.29731	0.0155992	-1.28462	0.170678	-1.13115
139	LOC56764	0.0139374	-1.48988	0.679328	-1.05608	0.0761558	-1.29567
140	Npy1r	0.014286	-1.26831	0.00868904	-1.30093	0.00718391	-1.31389
141	Olr1671	0.0148722	-1.26624	0.0955478	-1.15521	0.524194	-1.05217
142	RGD1566006	0.0150436	-1.33339	0.0404982	-1.25583	0.345495	-1.09806
143	Ankdd1a	0.015877	-1.30865	0.0685966	-1.20398	0.751975	-1.02929
144	Olah	0.0160745	-1.2925	0.130921	-1.15263	0.241728	-1.11262
145	Rasgrf2	0.0168985	-1.33129	0.00516281	-1.43705	0.119972	-1.18014
146	Olr1398	0.0184284	-1.28896	0.570885	-1.05216	0.689623	1.03628
147	Ifna5	0.0210179	-1.55678	0.0503673	-1.4271	0.0230126	-1.54267
148	Kng1l1	0.0236216	-1.57707	0.144381	-1.30255	0.727228	1.06081
149	RGD1565161	0.0238563	-1.40045	0.131856	-1.22527	0.0768148	-1.27866
150	Mcpt3	0.0241041	-1.29516	0.240504	-1.12542	0.0921943	-1.1951
151	Vom1r10	0.0242741	-1.44603	0.259299	-1.17543	0.216906	-1.19536
152	Ly49s7	0.0253209	-1.36614	0.0355589	-1.33257	0.0131382	-1.43454
153	Slpi	0.026009	-1.32905	0.0113104	-1.40709	0.305832	-1.12093
154	LOC100360380	0.0263384	-1.32134	0.0887944	-1.21965	0.0594579	-1.25238
155	LOC685221	0.0281142	-1.2734	0.289141	-1.10799	0.00788842	-1.37386
156	Snhg8	0.0291479	-1.26632	0.13353	-1.16025	0.0959203	-1.18287
157	Pth2r	0.0335128	-1.30539	0.0535337	-1.26525	0.0180946	-1.36074
158	Olr1199	0.0353319	-1.35164	0.436011	-1.10264	0.46041	-1.0968
159	Cxcl13	0.0357797	-1.26191	0.0619666	-1.22157	0.00440858	-1.4361
160	Ly6al	0.0360165	-1.39331	0.49552	-1.09869	0.24543	-1.17966
161	LOC100364194	0.039547	-1.28968	0.0113896	-1.40279	0.0167647	-1.36607
162	Cables1	0.0470514	-1.30052	0.387607	-1.1078	0.792886	1.03089
163	Akr1c12	0.0498147	-1.37227	0.0571084	-1.3559	0.08542	-1.30859
164	LOC690359	0.0498742	-1.28135	0.0634236	-1.26031	0.128179	-1.19996
1	Sgk1	8.32548e-05	-1.24034	1.29967e-05	-1.32091	8.28774e-06	-1.34403
2	Nphp3	5.22305e-05	-1.20635	1.34435e-05	-1.25357	0.997257	-1.00009
3	Foxi1	0.00166811	-1.19756	7.89988e-05	-1.33125	0.000388179	-1.25466
4	Itprip	0.000330645	-1.21649	0.000102335	-1.26182	0.00403427	-1.13949
5	Slc26a9	0.00517407	-1.19406	0.000166114	-1.36103	0.115878	-1.08558
6	Bcar3	0.000963888	-1.21572	0.000180586	-1.28644	0.418398	-1.03341
7	Psd4	0.00135083	-1.20364	0.0002812	-1.26672	0.000173672	-1.28889
8	Sqrdl	0.0010915	-1.20718	0.000281817	-1.26107	0.00341141	-1.16824
9	Pou2af1	0.00130418	-1.23179	0.000353	-1.29121	0.00666069	-1.16974
10	Loxl2	0.0102481	-1.2217	0.000409206	-1.41528	0.491623	-1.04417
11	Erbb3	0.0165628	-1.12509	0.000436609	-1.25085	0.684732	-1.01657
12	Cyp2f4	0.801753	1.01175	0.000475834	-1.29024	0.679214	1.0195
13	Itk	0.00303169	-1.24057	0.00051656	-1.33306	0.00412157	-1.22649
14	Runx1	0.00381755	-1.24532	0.000533055	-1.35425	0.000590272	-1.34787
15	Olr190	0.0151809	-1.16461	0.000906609	-1.28861	0.881999	-1.00762
16	Fam83f	0.0113241	-1.2106	0.000973086	-1.34413	0.0208309	-1.1825
17	Nav3	0.0019754	-1.22624	0.00111967	-1.25092	0.00752537	-1.17406
18	Gata4	0.00586788	-1.23585	0.00145469	-1.31006	0.000515516	-1.3747
19	LOC100363276	0.00590754	-1.21514	0.00150618	-1.28071	0.0164883	-1.17178
20	Sfrp2	0.0144942	-1.19224	0.00156654	-1.3037	0.000299466	-1.40971
21	Slc2a9	0.0171041	-1.17144	0.00207063	-1.2663	0.1469	-1.08845
22	Tmem108	0.0322124	-1.14935	0.00292196	-1.25468	0.00548985	-1.22458
23	Rnd3	0.0557971	-1.18102	0.00314906	-1.36323	0.0847	-1.15766
24	Mir188	0.515336	-1.04309	0.00385599	-1.28276	0.414621	1.05478
25	Il17rb	0.0362855	-1.16429	0.00518163	-1.25935	0.123468	-1.10989
26	Slamf1	0.0639344	-1.14635	0.0058552	-1.26696	0.576652	-1.03769
27	Crhbp	0.0450787	-1.1689	0.00640033	-1.27223	0.0114475	-1.23956
28	Krt1-5	0.339797	-1.07233	0.00641865	-1.28616	0.894672	-1.00945
29	Vom1r32	0.0531952	-1.15921	0.00719964	-1.26277	0.200166	-1.09529
30	Mybl1	0.0245293	-1.19537	0.00751397	-1.25758	0.164474	-1.10385
31	Sec24c	0.0232546	-1.19926	0.00763545	-1.25831	0.03383	-1.18057
32	Vom2r53	0.555227	-1.04433	0.00773246	-1.28237	0.793582	1.01925
33	Spry3	0.383648	-1.06922	0.0082729	-1.28785	0.0343687	-1.2031
34	LOC100364321	0.167474	-1.16562	0.00891498	-1.41422	0.641668	-1.05003
35	Olr650	0.0575088	-1.20898	0.00900277	-1.34097	0.0264548	-1.26172
36	LOC363337	0.936391	1.00804	0.00989268	-1.38676	0.350464	1.10121
37	LOC100363428	0.0330665	-1.20914	0.0102055	-1.27994	0.00344615	-1.3535
38	Tect2	0.985681	-1.00174	0.010243	-1.36718	0.807141	1.02392
39	Cd34	0.293218	-1.08239	0.0110673	-1.26029	0.275136	-1.08593
40	Mtap	0.0539403	-1.19377	0.0113935	-1.29226	0.0300157	-1.22952
41	LOC365238	0.106365	-1.1401	0.0119916	-1.26243	0.359642	-1.07254
42	Olr103	0.223795	-1.16703	0.0123268	-1.45736	0.53171	-1.07957
43	Slco2a1	0.192713	-1.11346	0.0126162	-1.2735	0.386049	-1.07173
44	Odz3	0.0304814	-1.20632	0.0134346	-1.25331	0.0472582	-1.18229
45	LOC683753	0.843381	-1.02748	0.0138671	-1.51699	0.940428	1.0103
46	Fam84b	0.0484067	-1.20623	0.0155176	-1.27994	0.0172559	-1.27276
47	LOC100362172	0.176882	-1.12113	0.0159376	-1.26504	0.163784	-1.12566
48	Olr171	0.42666	1.08267	0.0167455	-1.33074	0.108683	-1.18675
49	Zfp799	0.135302	-1.20044	0.0169489	-1.39165	0.00858898	-1.46284
50	Alox12	0.129983	-1.14458	0.0169632	-1.27175	0.400756	-1.07359
51	Rhox3	0.196275	-1.13564	0.0185864	-1.30427	0.0680126	-1.20955
52	Gzmn	0.323343	-1.08831	0.0190059	-1.26563	0.0383394	-1.2203
53	Kcna2	0.906441	-1.00994	0.0190562	-1.26954	0.772449	-1.02468
54	Rup2	0.254241	-1.16996	0.0204116	-1.44551	0.189927	-1.20088
55	Defb42	0.112854	-1.16588	0.0206121	-1.28142	0.305506	-1.09895
56	Arhgdib	0.113778	-1.1609	0.0226928	-1.26684	0.0714214	-1.19075
57	Vom2r54	0.58894	1.07081	0.0244566	-1.39957	0.242087	-1.16595
58	Ibsp	0.129436	-1.15411	0.0255391	-1.2613	0.042068	-1.22742
59	Olr1459	0.943718	1.01278	0.025719	-1.61059	0.733916	-1.06331
60	Tacstd2	0.093966	-1.18325	0.0285729	-1.26622	0.181163	-1.13851
61	Fjx1	0.11498	-1.16175	0.0295387	-1.25127	0.0069965	-1.35678
62	Crb3	0.120111	-1.18044	0.0347596	-1.27395	0.112175	-1.1855
63	Serpina5	0.20927	-1.14336	0.0348024	-1.2828	0.125448	-1.18279
64	Olr386	0.296584	-1.13622	0.0348662	-1.33666	0.218846	-1.16486
65	Olr1571	0.324846	-1.14584	0.0350558	-1.38932	0.520048	-1.09124
66	Mir494	0.331874	-1.17289	0.0357689	-1.47576	0.549294	-1.10133
67	LOC367381	0.118459	-1.19176	0.0372705	-1.28431	0.14607	-1.17528
68	Serpina3k	0.336895	-1.13559	0.0380143	-1.36192	0.320557	-1.14089
69	RGD1560000	0.667172	-1.05521	0.0392321	-1.34495	0.139916	-1.2181
70	Olr1670	0.608598	-1.07231	0.0414604	-1.37414	0.694311	-1.05484
71	LOC691670	0.189494	-1.15145	0.0445052	-1.26379	0.254402	-1.12835
72	Prl3d4	0.534774	1.0731	0.0445487	-1.29547	0.149443	-1.18941
73	Olr1214	0.889115	-1.01774	0.0448298	-1.33672	0.350473	-1.12875
74	LOC100361814	0.454292	-1.08124	0.0494284	-1.25831	0.854184	1.01903
75	RGD1560789	0.139552	-1.28141	0.0423623	-1.43998	0.17921	-1.24922
76	RT1-M10-1	0.0510806	-1.34487	0.014045	-1.4984	0.028079	-1.41334
1	St6galnac1	0.000255664	1.19976	6.05e-06	1.35889	4.17e-07	1.54538
2	Rsph9	0.00022197	1.19948	8.83e-06	1.32999	4.18e-06	1.37039
3	LOC100364306	0.0113107	1.11717	4.29e-05	1.31194	0.000242965	1.23608
4	Ccdc112	0.00846345	1.13188	5.42e-05	1.31952	2.41e-05	1.36355
5	Pcdhb17	0.000152722	1.24183	5.56e-05	1.2841	2.71e-06	1.45668
6	Ddah2	0.000628422	1.19442	6.96e-05	1.27828	3.5e-06	1.44569
7	Gp5	0.000487975	1.22571	7.07e-05	1.30985	3.98e-05	1.33974
8	Rrh	0.00170316	1.1962	0.000120541	1.30818	1.31e-06	1.64191
9	LOC364853	0.00069324	1.1991	0.000140875	1.25915	5.89e-06	1.429
10	Txndc2	0.0687481	1.10932	0.000162835	1.3877	2.48e-05	1.53237
11	Trim69	0.000465459	1.2206	0.000170999	1.2603	2.19e-05	1.36177
12	RGD1563499	0.000656657	1.21389	0.000181243	1.26513	2.31e-05	1.36919
13	Ikbke	0.000297741	1.24431	0.000220276	1.25677	2.01e-06	1.5456
14	Cxcl11	0.123209	1.06923	0.000258505	1.27255	0.000146094	1.29952
15	Lrrn4cl	0.000962308	1.22833	0.000261524	1.28541	0.000385747	1.26733
16	LOC501738	0.00200655	1.24931	0.00030752	1.3487	9.18e-06	1.63178
17	Ttll13	0.00307903	1.1782	0.000317129	1.26626	1.45e-05	1.44031
18	RGD1560958	0.00880596	1.18129	0.000386578	1.32684	0.000800353	1.28767
19	Tmed6	0.0661709	1.12562	0.000460247	1.37245	0.0018772	1.28808
20	Rab7b	0.00501636	1.19747	0.00048204	1.30445	5.95e-05	1.43405
21	Glra3	0.00180416	1.20074	0.000503398	1.25131	0.0116427	1.1388
22	Hist1h2bh	0.396105	1.05295	0.000588189	1.37067	0.00543486	1.24257
23	Sec14l4	0.0232129	1.20391	0.000715177	1.42237	0.000295464	1.49648
24	Rasgrp2	0.00822269	1.23995	0.00071973	1.38737	0.00103395	1.36232
25	LOC100359679	0.0209814	1.20577	0.000749862	1.41135	0.00038228	1.46538
26	RGD1560162	0.0177054	1.21169	0.000776358	1.40291	0.000382388	1.45862
27	Gzmc	0.00547075	1.20199	0.000829256	1.28849	0.770949	1.01481
28	LOC100364115	0.0168421	1.13852	0.000844463	1.25014	0.000849428	1.24989
29	Mtif2	0.0097516	1.21507	0.000940815	1.34185	0.000233327	1.43877
30	RGD1561958	0.0418528	1.14654	0.00110045	1.32385	0.00627498	1.23072
31	Casc1	0.0196119	1.19249	0.00111465	1.3496	0.000204489	1.47485
32	Btnl8	0.0900801	1.13229	0.00143577	1.35868	0.00524308	1.27749
33	Nlrp6	0.00687491	1.2219	0.00148989	1.29996	0.000129654	1.4634
34	Lipk	0.0646881	1.13255	0.00161439	1.31151	0.0662098	1.13156
35	LOC100363145	0.00333128	1.22506	0.00176203	1.254	7.27e-05	1.4431
36	Serf2	0.021413	1.15274	0.00182116	1.25591	0.000533844	1.31939
37	Cdkl1	0.0231332	1.17976	0.00210484	1.30118	0.000833406	1.3582
38	Mir3563	0.94514	1.00595	0.00229212	1.44371	0.0937247	1.17207
39	Atp5j2	0.0653337	1.11938	0.00248061	1.25768	0.0291667	1.15041
40	Iqub	0.0429563	1.14772	0.00298028	1.27253	0.00172024	1.30291
41	LOC685680	0.0197131	1.24692	0.00300503	1.37547	0.00518493	1.33523
42	Alpk1	0.0123911	1.19356	0.003124	1.25824	3.8e-05	1.56719
43	Sim1	0.0738509	1.11789	0.00334583	1.25024	0.000357408	1.37772
44	Ctrc	0.0173651	1.2444	0.00361003	1.34629	0.000323001	1.55118
45	Mterfd3	0.165059	1.11087	0.00371086	1.32094	0.00668943	1.28373
46	Fam71f2	0.0275209	1.23319	0.00374908	1.3698	0.00183219	1.42756
47	Kctd14	0.107965	1.11202	0.00376671	1.26707	0.21999	1.0812
48	Amhr2	0.0334535	1.19834	0.00404258	1.32463	4.92e-05	1.74239
49	Ppargc1a	0.0132652	1.24883	0.00412571	1.32117	0.000494608	1.48418
50	Anxa1	0.0783063	1.12183	0.00421082	1.25265	0.000130553	1.47759
51	LOC100363662	0.0117472	1.22663	0.00462915	1.27698	0.00697381	1.25421
52	Ptges3l1	0.0910709	1.17634	0.00507773	1.38157	0.0613457	1.20195
53	LOC690821	0.0237224	1.17941	0.00529458	1.25189	0.0159263	1.19772
54	Bcl2	0.0268201	1.21744	0.00565607	1.31306	0.000187479	1.6045
55	Olr1024	0.231068	1.15704	0.0057413	1.52258	0.0629627	1.27493
56	Mir10a	0.132361	1.12212	0.0058672	1.29156	0.0359201	1.18905
57	LOC685289	0.261336	1.13892	0.00604391	1.48918	0.937382	-1.00876
58	Gzmb	0.0717846	1.16087	0.00635591	1.30161	0.122513	1.13223
59	Xkr9	0.0371179	1.22825	0.0064991	1.35051	0.0114839	1.30816
60	Gramd1c	0.0934429	1.13607	0.00661622	1.27603	0.000443072	1.46736
61	RGD1563667	0.0200231	1.20127	0.00691724	1.25658	2.23e-05	1.74336
62	Lrrc23	0.0761565	1.14844	0.00693771	1.27766	0.0010785	1.40298
63	Myh4	0.00822254	1.24467	0.00694205	1.25376	0.00683051	1.25464
64	Vom1r38	0.137362	1.12094	0.00697987	1.28269	0.0779032	1.15002
65	Arhgap28	0.0348899	1.18716	0.0073184	1.2729	0.000346309	1.49431
66	LOC691189	0.0677428	1.17399	0.00742854	1.31035	0.0286688	1.22426
67	Grem1	0.0305272	1.2039	0.00821246	1.28	0.0640473	1.16408
68	RGD1565410	0.0309399	1.18623	0.00846298	1.25433	0.000100229	1.59205
69	LOC685115	0.27933	1.14427	0.00902441	1.48846	0.198954	1.17662
70	Taar3	0.112053	1.14624	0.00985456	1.29341	0.000243357	1.61366
71	Tmem116	0.16895	1.10912	0.00997521	1.25851	0.00340572	1.32482
72	RGD1562542	0.0373484	1.23777	0.0108052	1.32663	0.950921	1.00545
73	Ankrd2	0.109014	1.14779	0.0111171	1.28537	0.00127348	1.44868
74	LOC367195	0.0776618	1.16272	0.0116503	1.27428	0.492386	1.05507
75	Fam209a	0.0293256	1.24829	0.0119641	1.31115	0.0198001	1.27518
76	Mir674	0.127424	1.13334	0.0121486	1.2679	0.0365494	1.20263
77	Acot12	0.275338	1.10592	0.0122957	1.31863	0.235255	1.11667
78	Olr1085	0.311313	1.10439	0.0125511	1.3422	0.532388	1.06178
79	Olr1391	0.22793	1.19548	0.0128325	1.5465	0.306453	1.16111
80	Defa11	0.17445	1.20391	0.0144013	1.47328	0.93663	-1.01027
81	Olr1406	0.0826621	1.20512	0.0156578	1.33324	0.0467844	1.24729
82	Olr1065	0.798583	1.02168	0.0159245	1.28101	0.744819	1.02778
83	Olr1691	0.683274	-1.05153	0.0172879	1.4264	0.920523	1.0123
84	LOC100360220	0.0622471	1.22231	0.0178519	1.31703	0.164732	1.1523
85	LOC100359855	0.879356	1.01485	0.0182055	1.32085	0.285058	1.1138
86	Aspn	0.12717	1.21549	0.0189596	1.39948	0.00143496	1.72507
87	LOC680224	0.841402	-1.01751	0.0200168	1.2753	0.528039	1.05695
88	Aox3	0.434879	1.07531	0.020096	1.29121	0.699707	1.03595
89	Olr205	0.193239	1.16761	0.022581	1.35983	0.342262	1.11643
90	Olr1286	0.468951	1.0693	0.023479	1.27904	0.79191	1.02434
91	Rhot1	0.256965	1.10813	0.0238522	1.26364	0.829608	-1.01888
92	Obp3	0.360861	1.09224	0.0256252	1.2828	0.943792	1.00665
93	LOC363301	0.175194	1.13194	0.0259642	1.25508	0.0171844	1.28349
94	LOC100360642	0.118331	1.17556	0.0261094	1.28634	0.944811	-1.00663
95	Sema4d	0.132139	1.18455	0.0261449	1.31655	0.0201596	1.33918
96	Omd	0.0559832	1.22843	0.0272882	1.28175	0.116123	1.17619
97	Mir542	0.153119	1.15167	0.0278701	1.27109	0.701818	1.03615
98	Ifitm7	0.171483	1.17293	0.0284801	1.32743	0.674488	1.04737
99	RGD1559600	0.0661354	1.23956	0.0294506	1.30626	0.0137717	1.37334
100	LOC363337	0.745555	-1.04329	0.0294749	1.39616	0.846815	-1.02549
101	LOC100365367	0.0480774	1.23144	0.0295407	1.26631	0.0052188	1.40436
102	Mir26a	0.118836	1.19413	0.0309634	1.30404	0.338033	1.10905
103	LOC100360049	0.765663	-1.02993	0.0315349	1.2825	0.103027	1.19241
104	Gsta3	0.475183	1.06921	0.0325601	1.25928	0.345357	1.0937
105	RGD1565989	0.0723976	1.22163	0.033806	1.28077	0.0042992	1.46412
106	Olr827	0.191084	1.23272	0.0338598	1.45415	0.418613	1.13305
107	Olr1425	0.62077	1.06329	0.0343015	1.35506	0.559222	1.07538
108	LOC100364306	0.827225	-1.02189	0.0360139	1.27325	0.240061	1.12958
109	LOC691670	0.639054	1.06729	0.0360356	1.39957	0.27475	1.16959
110	Krt42	0.156374	1.23328	0.0361292	1.40075	0.648699	1.06548
111	Mir218-2	0.07248	1.2415	0.0412363	1.28938	0.844263	1.02146
112	LOC685552	0.274465	1.12529	0.0422605	1.27489	0.325919	-1.11104
113	Hmgn5	0.131621	1.24743	0.0436068	1.37045	0.987783	-1.00208
114	LOC502908	0.23903	1.1371	0.0448528	1.27114	0.159323	1.16966
115	Olr906	0.478924	1.0822	0.0463194	1.28468	0.0567916	1.26696
116	LOC100362092	0.85871	-1.025	0.0487861	1.36596	0.568287	1.0832
117	Cyss	0.696423	1.0551	0.0487999	1.36045	0.264993	1.17224
118	Olr259	0.328105	1.10898	0.0494261	1.2583	0.194962	1.15082
119	LOC100365005	0.0809505	1.29347	0.0450528	1.35774	0.884582	1.0195
120	Vom2r1	0.0834368	1.27849	0.0373461	1.36316	0.0172762	1.45039
1	Dusp4	0.00624765	-1.12378	0.000177853	-1.2312	1.79317e-05	-1.33232
2	Gjd2	0.00955556	-1.11677	0.00197293	-1.15851	9.2628e-05	-1.26461
3	Htr2a	0.00222558	-1.18758	0.00555772	-1.1574	0.00012697	-1.30684
4	Kcnk6	0.0828464	-1.07481	0.0196156	-1.11172	0.000135397	-1.28171
5	Ocln	0.0101165	-1.17324	0.010228	-1.17283	0.000171075	-1.36964
6	Olr104	0.105669	-1.10889	0.0617822	-1.1309	0.000196329	-1.44213
7	Kctd11	0.0092404	-1.14163	0.0247206	-1.11316	0.000274117	-1.26993
8	Adcyap1	0.362899	1.06	0.684142	-1.02581	0.000430643	-1.41491
9	Hopx	0.00116063	-1.22548	0.000728727	-1.24473	0.000454417	-1.26549
10	Rmrp	0.593942	1.0396	0.643169	1.03424	0.000504175	-1.48056
11	Olr1658	0.900941	1.00739	0.510591	-1.04027	0.000615916	-1.3661
12	Tnfrsf1b	0.00205466	-1.24904	0.00289175	-1.23337	0.000782578	-1.29708
13	Zfp629	0.195487	-1.07943	0.399671	-1.04931	0.000930324	-1.31775
14	Leng8	0.0109349	-1.16068	0.0455689	-1.11289	0.00097182	-1.25734
15	Samd12	0.0940974	1.0908	0.865539	-1.00803	0.00114434	-1.25329
16	C1ql3	0.355646	-1.06342	0.0149244	-1.21378	0.00119139	-1.35998
17	Olr1115	0.0406248	-1.12676	0.0321364	-1.13509	0.00130474	-1.26661
18	Znhit2	0.116622	-1.10251	0.0685568	-1.12379	0.00203904	-1.2826
19	Hist2h4	0.354068	1.07396	0.32244	1.07949	0.0022424	-1.37741
20	S100a16	0.54438	-1.04258	0.200442	-1.09627	0.00240679	-1.33286
21	Nfkb2	0.00594102	-1.22144	0.0127167	-1.18786	0.00247273	-1.26361
22	Klk12	0.100806	-1.14561	0.0183829	-1.24156	0.00266078	-1.36929
23	Mir3596c	0.579599	1.03631	0.254863	-1.07873	0.00277936	-1.30071
24	Olr1385	0.427427	1.05242	0.178318	-1.09436	0.00365776	-1.28124
25	Akap2	0.17169	-1.10027	0.158937	-1.10393	0.00394489	-1.29002
26	Tnp1	0.099246	-1.1235	0.0228356	-1.19186	0.00450803	-1.27627
27	Fgf9	0.238699	-1.12101	0.0962087	-1.18422	0.00481484	-1.41373
28	Htr2a	0.0432712	-1.19314	0.112804	-1.14009	0.00548785	-1.31962
29	Grasp	0.0921451	-1.13197	0.130737	-1.1153	0.0059495	-1.27188
30	St8sia4	0.223488	-1.10552	0.279022	-1.09229	0.00599351	-1.3254
31	Baiap2l1	0.0381007	-1.16442	0.0591669	-1.14443	0.00616481	-1.25386
32	Zscan20	0.084214	-1.13338	0.0226645	-1.19581	0.00684655	-1.25803
33	Mboat2	0.110187	-1.12406	0.0920263	-1.13268	0.00694354	-1.26444
34	LOC100362727	0.0308641	-1.18768	0.0766657	-1.14294	0.00702545	-1.26677
35	Zfp235	0.00941642	-1.24421	0.0117354	-1.23242	0.00764578	-1.25561
36	Olr630	0.694917	-1.03564	0.591025	-1.04938	0.00785576	-1.35401
37	Stra8	0.0758229	-1.14449	0.838815	-1.01401	0.00807551	-1.26076
38	Nat8l	0.123487	-1.13366	0.0456696	-1.18802	0.00811774	-1.29025
39	Gspt2	0.305598	-1.07628	0.574372	-1.04011	0.00927928	-1.25705
40	Klrb1c	0.667573	-1.04367	0.961487	-1.00479	0.00936935	-1.38535
41	LOC680270	0.0576659	-1.23161	0.192787	-1.14314	0.0098164	-1.37275
42	Pctp	0.165533	-1.11868	0.0380119	-1.20008	0.0100073	-1.27962
43	Olr19	0.504328	-1.05602	0.221585	-1.10889	0.0100667	-1.2986
44	Krt14	0.261606	-1.10615	0.351502	-1.08614	0.0124386	-1.30743
45	Pdgfb	0.759667	-1.02334	0.186124	-1.11117	0.0137521	-1.2574
46	Olr306	0.134744	-1.16585	0.533694	-1.06182	0.0150783	-1.32874
47	Khdc1b	0.695246	-1.041	0.167385	-1.16208	0.0151047	-1.35626
48	LOC690490	0.81085	-1.03088	0.650738	-1.05951	0.0157202	-1.45563
49	RGD1560464	0.0982967	-1.17039	0.0792685	-1.18418	0.0163912	-1.28989
50	Sertad3	0.414834	-1.08872	0.41146	-1.08942	0.0173495	-1.34376
51	LOC686087	0.201378	-1.17638	0.41371	-1.10584	0.0176294	-1.41568
52	Higd1a	0.270467	-1.14243	0.189812	-1.17488	0.0183284	-1.39405
53	Zfp709	0.278139	-1.09816	0.0542932	-1.1988	0.0187593	-1.26675
54	Mkrn3	0.48355	-1.06227	0.805616	1.02114	0.0211	-1.26531
55	LOC499607	0.413766	-1.08414	0.275726	-1.11587	0.0218666	-1.30475
56	Zkscan2	0.178981	-1.14554	0.196123	-1.13894	0.0267875	-1.28364
57	Defa6	0.199397	-1.15563	0.645434	1.05067	0.0367026	-1.29554
58	Prpg1	0.61473	-1.06443	0.668236	-1.05448	0.0367113	-1.34798
59	Trim30	0.689124	1.05099	0.749736	1.04037	0.0389678	-1.34389
60	Zfp37	0.230172	1.14384	0.90635	-1.01264	0.0389991	-1.29056
61	Slco1a6	0.231549	-1.12946	0.18781	-1.145	0.0401352	-1.25869
62	Olr709	0.0994194	-1.21996	0.129242	-1.19777	0.0405769	-1.29735
63	Olr951	0.191347	-1.20348	0.433442	1.11296	0.0422568	-1.36786
64	LOC100365995	0.161178	-1.44854	0.134512	-1.49118	0.0420279	-1.78632
65	LOC502842	0.164031	-1.34123	0.196159	-1.31026	0.034323	-1.62922
66	Prss1	0.0627392	-1.30374	0.333642	-1.13463	0.0161432	-1.4518
67	Olr427	0.113306	-1.29924	0.881086	-1.023	0.0281672	-1.48258
1	Plb1	0.37153	1.01493	0.0512709	1.03651	9.81082e-08	1.32311
2	Tor1aip2	4.53984e-05	1.14919	4.54709e-06	1.20915	1.18872e-07	1.35647
3	Dnah2	2.01291e-05	1.17359	0.000215522	1.12143	2.55241e-07	1.32909
4	Bax	0.00353008	1.10214	0.00183881	1.11492	1.74771e-06	1.34145
5	LOC257650	0.00586618	1.12177	0.000213962	1.21774	1.78423e-06	1.46176
6	Hspbap1	0.000175387	1.18795	3.18056e-05	1.24512	1.9247e-06	1.37606
7	RGD1562846	0.088721	-1.04596	0.0219726	1.06797	2.29164e-06	1.31772
8	Cd46	0.0635569	1.09884	0.0252017	1.12781	3.74157e-06	1.62968
9	Rnase17	0.00528271	1.17643	0.00206623	1.21132	4.36684e-06	1.59668
10	Lpin1	0.00109125	1.11063	4.59581e-05	1.18252	5.14819e-06	1.25309
11	Sgk2	0.000209902	1.23666	0.0042599	1.14001	5.47163e-06	1.42207
12	Rars2	0.0150851	1.07983	0.00512316	1.09977	9.48787e-06	1.27835
13	Mafk	0.000208616	1.18297	0.000261454	1.17648	1.00229e-05	1.2926
14	Ryr1l	0.000361415	1.16584	0.000390256	1.16379	1.02198e-05	1.28871
15	Plcd4	0.00213015	1.1879	0.00296119	1.17672	1.07129e-05	1.45464
16	Mrc2	0.0172476	1.08598	0.336079	1.0286	1.1328e-05	1.30352
17	Dand5	0.00456384	1.1356	0.00139896	1.16862	1.283e-05	1.36162
18	Mustn1	0.0115494	1.10414	0.00022501	1.21227	1.30772e-05	1.33223
19	Inpp5d	0.84679	1.00542	0.536089	1.01766	1.31907e-05	1.29066
20	Nhej1	0.133945	1.04718	0.00750592	1.10312	1.3674e-05	1.29596
21	Sag	0.004187	1.20909	0.00373137	1.21389	1.47212e-05	1.56111
22	Col20a1	0.00011197	1.24643	0.000415584	1.19921	1.56657e-05	1.33577
23	Ctdp1	0.0130339	1.09338	0.00510214	1.11322	1.64356e-05	1.29299
24	Trpm6	0.000321556	1.24095	0.00203846	1.17501	1.64962e-05	1.38915
25	RGD1564052	0.00118698	1.13034	0.000224769	1.17139	1.65264e-05	1.25653
26	RGD1564052	0.00118699	1.13034	0.00022477	1.17139	1.65267e-05	1.25653
27	L3mbtl1	0.0170926	1.13755	0.00140792	1.22751	1.79654e-05	1.47458
28	Gsg1	0.89337	1.00691	0.0443378	1.12589	1.84994e-05	1.56504
29	Sytl3	0.00797952	1.14398	0.00411682	1.16442	2.08185e-05	1.40442
30	Chka	0.00561485	1.16254	0.0134542	1.13514	3.08598e-05	1.40072
31	RGD1311343	0.0555192	1.09275	0.035383	1.10532	4.33864e-05	1.37328
32	Allc	0.0384607	1.12336	0.0190013	1.14769	4.48808e-05	1.45455
33	Dcdc2c	0.0661463	1.13465	0.0575065	1.14072	4.78312e-05	1.59877
34	Fscn3	0.00049163	1.2105	0.00118354	1.18109	4.81338e-05	1.30696
35	LOC500797	0.000427872	1.22191	0.000756927	1.20148	4.91429e-05	1.31546
36	Cd96	0.00511641	1.18096	0.027263	1.12466	5.71734e-05	1.39907
37	Olr1387	0.00935806	1.17326	0.153403	1.07693	6.48812e-05	1.4272
38	LOC691952	0.000864461	1.20312	0.000738292	1.20872	7.98932e-05	1.30143
39	Tat	0.00114095	1.19231	0.00738625	1.13531	8.18191e-05	1.2983
40	Faslg	0.00647773	1.18177	0.00314454	1.20982	8.29927e-05	1.39705
41	Zmym6	0.221079	1.04595	0.0766367	1.07121	8.43557e-05	1.2801
42	Wfikkn1	0.00451265	1.20629	0.00274802	1.22724	8.45669e-05	1.41936
43	Otop1	0.52244	-1.03484	0.304634	1.05777	8.91497e-05	1.4486
44	F10	0.274403	1.03745	0.702699	1.01247	9.14239e-05	1.25351
45	Adora3	0.220107	1.04253	0.00520834	1.12648	9.24914e-05	1.25284
46	Myom1	0.024044	1.16296	0.00865339	1.20652	0.00010043	1.47235
47	Alox15	0.0399971	1.15047	0.0386342	1.15194	0.000104656	1.49912
48	RGD1306626	0.00280214	1.22303	0.00280035	1.22306	0.000110646	1.39447
49	Impg2	0.0116713	1.12795	0.00194726	1.18222	0.000114634	1.29503
50	Spert	0.00470815	1.16026	0.00291309	1.17575	0.000139787	1.29735
51	Rasl11a	0.00702668	1.22231	0.00884279	1.21164	0.00014659	1.45685
52	Pyy	0.0504168	1.09982	0.0991424	1.08019	0.000147151	1.32125
53	Acacb	0.0527291	1.09377	0.0142064	1.13102	0.000150355	1.30331
54	Sh3d21	0.0465518	1.11017	0.0994111	1.08634	0.000152248	1.34701
55	Cyp2c23	0.291785	1.08531	0.0394654	1.19516	0.00016348	1.6181
56	Mir29c	0.0285398	1.13638	0.00212356	1.23821	0.000171814	1.37142
57	Slc25a47	0.128814	1.07257	0.441358	1.03408	0.000176066	1.31195
58	RGD1310081	0.0240032	1.11905	0.00680561	1.15776	0.000179692	1.30337
59	Lat	0.0379001	1.1176	0.169498	1.06994	0.000201129	1.33397
60	LOC100360867	0.0163077	1.11878	0.0148342	1.12137	0.000207746	1.26782
61	Unc13d	0.0157912	1.15809	0.00644036	1.19226	0.000212538	1.35952
62	RGD1562655	0.120341	1.13296	0.0152218	1.24713	0.000219188	1.57842
63	Tsc22d4	0.0158549	1.17785	0.012302	1.18852	0.000230505	1.40321
64	Cfp	0.103899	1.08633	0.0253701	1.13174	0.000232388	1.32899
65	Clcn1	0.128734	1.08508	0.131595	1.08432	0.000237686	1.35358
66	Gbp5	0.031448	1.16191	0.0133233	1.20003	0.00024403	1.43421
67	LOC100360696	0.0276996	1.19032	0.0112219	1.23699	0.000249642	1.49864
68	Mxi1	0.0899104	1.10321	0.00616828	1.20649	0.000254778	1.37247
69	Mxi1	0.0899104	1.10321	0.00616828	1.20649	0.000254778	1.37247
70	Baalc	0.00760878	1.23264	0.0361936	1.16003	0.000273056	1.43829
71	Akip1	0.00688722	1.22553	0.00965175	1.20974	0.000279766	1.41263
72	LOC681341	0.35295	1.04913	0.036068	1.13014	0.000282506	1.34685
73	Spt1	0.501785	1.09092	0.235055	1.17218	0.000294149	2.12316
74	Cd28	0.384367	1.05838	0.64081	-1.03034	0.000294921	1.45507
75	Tgfb2	0.254781	1.05654	0.390416	1.04155	0.000298576	1.3129
76	Pcf11	0.0363926	1.16699	0.019284	1.19685	0.000303593	1.45165
77	Gabrr1	0.073758	1.14353	0.0860947	1.13611	0.000309765	1.48264
78	Ppef1	0.820898	-1.01368	0.254298	1.07394	0.000318095	1.41819
79	LOC100362373	0.0153836	1.22168	0.0146973	1.22408	0.000334425	1.47632
80	LOC691076	0.0200144	1.13703	0.00420475	1.19171	0.00037408	1.29733
81	Spag1	0.0514206	1.14927	0.00719821	1.24312	0.000405436	1.42282
82	RGD1562462	0.133522	-1.08176	0.888591	1.00683	0.000419617	1.312
83	Car6	0.0658528	1.13403	0.0300463	1.16825	0.000422598	1.40551
84	Sycp2	0.0130408	1.16233	0.00219066	1.23344	0.000423872	1.31348
85	LOC100363341	0.0881557	1.14568	0.0133531	1.24795	0.000427484	1.49631
86	Mfap2	0.0059454	1.19629	0.00233603	1.2358	0.000433784	1.31945
87	Loxhd1	0.00276634	1.19117	0.00722139	1.15827	0.000454051	1.26386
88	RGD1562229	0.0397088	1.13769	0.0104848	1.19093	0.000456724	1.3491
89	Nipal4	0.0271261	1.14271	0.00447212	1.2133	0.000468294	1.32374
90	Klre1	0.0237023	1.17767	0.0253004	1.17475	0.000475471	1.39414
91	Tdrd1	0.866516	-1.00928	0.0313849	1.14864	0.000502828	1.34798
92	LOC100361741	0.0766716	1.10234	0.021657	1.14617	0.000502916	1.30888
93	Trim43a	0.088135	1.17131	0.0596235	1.19556	0.000525923	1.57453
94	LOC100360692	0.183546	1.10589	0.106423	1.13401	0.00053008	1.46948
95	LOC685305	0.308594	1.06071	0.0487407	1.13415	0.000533962	1.35182
96	LOC100365716	0.0419142	1.22855	0.262186	1.10809	0.000545068	1.60272
97	Pla2g1b	0.0472363	1.12414	0.779018	1.0146	0.000555502	1.31803
98	Cd80	0.183656	-1.06169	0.368392	-1.03998	0.000561208	1.25481
99	Arid5b	0.410527	-1.04414	0.814908	1.01211	0.000561528	1.31585
100	LOC301521	0.0166546	1.22735	0.011961	1.24575	0.000563571	1.45437
101	Tnni1	0.0382087	1.1967	0.113142	1.13757	0.000567581	1.49059
102	LOC500827	0.047807	1.16047	0.239858	1.0843	0.000588692	1.41793
103	Pkhd1l1	0.132282	1.08652	0.12234	1.0893	0.000622877	1.30851
104	LOC100360777	0.131454	1.09304	0.00461245	1.22871	0.000631256	1.3324
105	Vwa3a	0.00771635	1.16468	0.00844719	1.16158	0.000652793	1.26205
106	Paqr6	0.0514699	1.15107	0.0564859	1.14686	0.00066422	1.39196
107	Gdpd2	0.0436936	1.15957	0.0414215	1.16202	0.000664737	1.39471
108	Star	0.0142077	1.18917	0.0084805	1.21223	0.000679844	1.34636
109	LOC100360696	0.0335032	1.18723	0.0686308	1.15122	0.000692599	1.43007
110	Cstf3	0.337436	1.05425	0.333339	1.05476	0.00069851	1.31817
111	Olr1468	0.612813	1.03192	0.4066	1.05367	0.000729002	1.37203
112	Syce2	0.978218	1.00133	0.033208	1.1288	0.000750352	1.28253
113	Camk4	0.0267576	1.14877	0.00345937	1.23342	0.000784349	1.30782
114	Muc1	0.0320839	1.16063	0.0142876	1.19632	0.000806242	1.34979
115	LOC100360696	0.0143441	1.24228	0.0554684	1.16882	0.00081889	1.43684
116	Soat2	0.00369846	1.22855	0.117446	1.09333	0.000835222	1.30189
117	Itga10	0.0712916	1.11257	0.0127744	1.17799	0.000877758	1.30235
118	LOC100359766	0.198911	1.08586	0.298846	1.06752	0.000904587	1.35156
119	RGD1559884	0.702895	1.01823	0.536426	-1.02996	0.000942644	1.26182
120	Tbx19	0.139023	1.08176	0.0392755	1.12491	0.000951678	1.27514
121	RGD1563222	0.916839	1.00548	0.0136789	1.17289	0.000959402	1.29334
122	Vnn1	0.0826426	-1.09821	0.772934	1.0142	0.000963762	1.27068
123	Pim3	0.246551	1.06047	0.071845	1.10227	0.000971333	1.26851
124	Ankrd61	0.0459852	1.14905	0.0055988	1.24732	0.000973321	1.34733
125	Ccdc154	0.0218017	1.20187	0.0191068	1.20858	0.000982358	1.38722
126	Cp	0.0111929	1.18128	0.00304526	1.23707	0.00104227	1.28967
127	LOC100365043	0.0716631	1.14457	0.0354094	1.17874	0.00105841	1.38415
128	Adam1a	0.0978766	1.12374	0.022912	1.19108	0.00105879	1.36489
129	Trpv1	0.0103363	1.17914	0.216886	1.06852	0.00116611	1.27528
130	Esam	0.0212481	1.15934	0.0131497	1.17841	0.00118588	1.28898
131	Rdm1	0.854602	-1.00937	0.146347	1.08249	0.00126377	1.27025
132	Ifitm1	0.120218	1.10343	0.0221316	1.17374	0.00130297	1.31444
133	Trim21	0.00710844	1.201	0.00425775	1.22319	0.00132329	1.27891
134	RGD1561343	0.186108	1.07381	0.248902	1.06314	0.0013913	1.26533
135	Saa4	0.0567586	1.18853	0.0425181	1.20573	0.00140974	1.44811
136	Ace3	0.137597	1.10435	0.151488	1.1001	0.0014762	1.32949
137	Ctrb1	0.0542881	1.12994	0.0868457	1.11158	0.00150118	1.29166
138	Gal3st2	0.121908	1.11017	0.0241388	1.18247	0.00152621	1.32899
139	Tmem30c	0.0279567	1.2188	0.281258	1.08907	0.0015314	1.41547
140	Oaz3	0.0369505	1.13337	0.0482876	1.12368	0.00158215	1.26412
141	Btla	0.0245764	1.24549	0.0380396	1.21795	0.00163841	1.44736
142	Ankrd23	0.00457845	1.22152	0.0093102	1.19109	0.00164762	1.26976
143	Ly6g6e	0.0102642	1.21156	0.0744204	1.12514	0.001674	1.30548
144	Dmc1	0.0109476	1.18338	0.107826	1.09694	0.00168132	1.26717
145	Wdr78	0.380816	1.05933	0.007193	1.24911	0.00169007	1.3333
146	LOC688111	0.0308837	1.17335	0.0198459	1.19407	0.00176173	1.32449
147	LOC100361331	0.00948253	1.18888	0.00409332	1.22478	0.00176392	1.26426
148	Il1r2	0.135063	1.11587	0.213085	1.09334	0.00183179	1.35157
149	Sdcbp2	0.110784	1.12269	0.034542	1.17842	0.00186654	1.34169
150	Plac1l	0.152209	1.09059	0.705744	1.02168	0.00190131	1.28243
151	Tas2r143	0.327529	1.06581	0.320089	1.06693	0.00201599	1.31614
152	Gkn2	0.0761824	1.12019	0.387186	1.05231	0.00202438	1.28458
153	Ccdc163	0.126792	1.09256	0.0356645	1.14003	0.00203621	1.26254
154	Fam179a	0.0534287	1.12657	0.0150407	1.17626	0.0021105	1.2647
155	Gpr97	0.0625311	1.1747	0.488194	1.05558	0.00212865	1.39317
156	Lvrn	0.0289316	1.17487	0.0251478	1.18134	0.00213463	1.30995
157	Fbp2	0.740569	1.02227	0.20871	1.09183	0.00213535	1.33113
158	LOC100359766	0.0157391	1.18938	0.0562807	1.13504	0.00215291	1.28722
159	Pmp22	0.0193674	1.24071	0.0518062	1.18388	0.00222201	1.38663
160	Asgr1	0.0456113	1.15628	0.0854072	1.12802	0.00228525	1.31022
161	Tmem45a	0.96087	1.0027	0.938225	1.00427	0.00229928	1.26414
162	Ccdc125	0.0112224	1.20297	0.00685016	1.22592	0.00236917	1.27961
163	Trpv3	0.71059	-1.02328	0.358831	1.05998	0.00237518	1.29898
164	LOC100360795	0.0656268	1.11827	0.0177473	1.16882	0.00241248	1.2569
165	Ramp1	0.0935108	1.1093	0.0654174	1.12333	0.00242129	1.26807
166	Zyg11a	0.230659	1.08256	0.12296	1.11119	0.00249588	1.30351
167	RGD1563015	0.210151	1.07561	0.683479	-1.02288	0.0026115	1.25872
168	Slc16a4	0.0262869	1.21618	0.0198074	1.23237	0.0026375	1.36216
169	LOC100360411	0.391442	1.06002	0.8111	-1.01602	0.0026515	1.31787
170	Dll3	0.00700768	1.23816	0.0357679	1.16147	0.00266433	1.28986
171	LOC502940	0.0119227	1.22077	0.0791766	1.1319	0.00267076	1.30213
172	Fhl5	0.0635828	1.13651	0.676095	1.02611	0.00267666	1.29005
173	Atp6v1b1	0.00662469	1.22646	0.0170977	1.18336	0.00284481	1.26861
174	Hormad1	0.0162604	1.21208	0.0243631	1.19197	0.0028735	1.30784
175	Manba	0.0620616	1.13792	0.102992	1.11595	0.00301223	1.2842
176	RGD1562344	0.034227	1.17173	0.0288613	1.17975	0.00301341	1.29806
177	Il15	0.623865	1.029	0.106372	1.10736	0.00310885	1.26354
178	LOC684822	0.040004	1.2426	0.0886808	1.1875	0.00315341	1.44659
179	LOC100360516	0.29118	1.09258	0.460478	1.06262	0.00332085	1.38153
180	LOC100360516	0.29118	1.09258	0.460478	1.06262	0.00332085	1.38153
181	Skor1	0.433005	1.05869	0.122052	1.12688	0.00334614	1.32924
182	Phex	0.134532	1.14514	0.0762707	1.18018	0.00340874	1.39694
183	Fkbp6	0.148657	1.09781	0.243186	1.07634	0.00341632	1.27079
184	Fam186b	0.0113564	1.21248	0.361926	1.05862	0.0034174	1.27357
185	Plcxd2	0.0638146	1.13924	0.0468631	1.153	0.00353437	1.28073
186	LOC363337	0.106175	1.12087	0.0435271	1.16195	0.00355187	1.29111
187	LOC361914	0.173888	1.11157	0.50021	1.05131	0.00358565	1.33428
188	Kcne1	0.161152	1.11777	0.0180856	1.23811	0.00358968	1.34094
189	Espnl	0.0277538	1.16361	0.18077	1.0863	0.00360143	1.25806
190	Zfp36	0.0271933	1.1773	0.0478564	1.15172	0.00360434	1.27897
191	RGD1561307	0.146467	1.17347	0.0773942	1.22321	0.00361986	1.49798
192	Dfnb59	0.129798	1.11564	0.923767	1.00642	0.0037344	1.29933
193	Fbxl8	0.0955113	1.12572	0.0127543	1.22152	0.00374084	1.28807
194	Olr367	0.681231	-1.02423	0.446446	-1.04601	0.00399565	1.25139
195	Cyp4f17	0.1245	1.1056	0.256603	1.07409	0.00421259	1.26025
196	Serpinf2	0.0729719	1.13956	0.0762773	1.1375	0.00431127	1.28312
197	LOC679711	0.201691	1.0907	0.0598027	1.14657	0.00439245	1.27754
198	Cyp2d1	0.0603582	1.13313	0.079123	1.1219	0.00441552	1.25134
199	Bax	0.499847	1.04234	0.100368	1.11515	0.00447702	1.25797
200	Gnpda2	0.292854	1.07694	0.143756	1.11259	0.00474153	1.29018
201	LOC171573	0.141074	1.17926	0.127343	1.18738	0.00489226	1.47475
202	Sult6b1	0.178337	1.15517	0.0743528	1.22209	0.0049269	1.45604
203	Olr92	0.0561925	1.14692	0.781342	1.01779	0.00529782	1.26233
204	Ptprh	0.0979783	1.17273	0.134902	1.15197	0.00534205	1.38001
205	LOC498316	0.187046	1.11264	0.41683	-1.06538	0.00536689	1.32291
206	Kcnj1	0.0544018	1.22878	0.0606073	1.22102	0.00543202	1.41242
207	Ccl4	0.332026	1.07303	0.639615	1.03377	0.00553389	1.29275
208	Taar7h	0.801847	1.04066	0.547975	1.10115	0.00556138	1.78113
209	Il22ra2	0.109354	1.15595	0.398569	1.07438	0.00557187	1.35289
210	Tgfbr3	0.257853	1.09156	0.0738775	1.1593	0.00606004	1.30465
211	RGD1560289	0.224276	1.09378	0.125573	1.12345	0.00630323	1.28381
212	Gpr128	0.552995	1.04048	0.204904	1.09246	0.00646803	1.26373
213	Scml4	0.0302807	1.21914	0.0223431	1.23735	0.00657534	1.31598
214	Lrrc39	0.902757	1.00914	0.609704	1.03908	0.00669239	1.29944
215	Tm7sf4	0.52025	1.06254	0.12027	1.16984	0.00670548	1.38721
216	Tll2	0.312413	1.06885	0.104003	1.11993	0.0067598	1.25072
217	Slc7a11	0.544957	1.04883	0.619485	1.03972	0.00753661	1.30677
218	LOC494538	0.0731742	1.19737	0.0464114	1.22832	0.00765236	1.36211
219	Ccbe1	0.0673749	1.15522	0.0726874	1.15137	0.00842298	1.26727
220	Spint3	0.226835	1.13472	0.15438	1.16398	0.00856333	1.39663
221	Ms4a4a	0.206959	1.13538	0.0803033	1.20332	0.00859986	1.37671
222	RGD1304770	0.902683	1.00867	0.690349	-1.02866	0.00893482	1.26449
223	Ankrd42	0.508008	1.0514	0.0326711	1.2051	0.00904453	1.281
224	Klrd1	0.122372	1.17448	0.15588	1.15701	0.00926484	1.37328
225	Lalba	0.034124	1.18867	0.0195408	1.21808	0.00927944	1.25956
226	Selplg	0.0570432	1.16582	0.0567038	1.16613	0.00931919	1.26493
227	Saa4	0.573204	1.05756	0.08834	1.20307	0.00954127	1.38094
228	Hhex	0.0976852	1.17257	0.0374264	1.23563	0.00966257	1.33228
229	Piwil2	0.16523	1.12499	0.610653	1.0417	0.00985981	1.29627
230	Ly96	0.613866	-1.03929	0.579104	1.04336	0.0102687	1.27766
231	LOC691311	0.406401	1.0713	0.0742874	1.17501	0.0104126	1.29899
232	Clca1	0.268471	1.10487	0.124938	1.15456	0.0109994	1.3179
233	Tshr	0.11023	1.16816	0.062846	1.20549	0.0111782	1.32833
234	Tmprss7	0.205458	1.13222	0.105075	1.17897	0.0112844	1.34315
235	RGD1305298	0.0684062	1.21231	0.082563	1.19895	0.0125818	1.34021
236	Astl	0.326048	1.07715	0.0414866	1.18804	0.0129632	1.2536
237	Slc35f2	0.38224	1.0712	0.152962	1.12464	0.0136122	1.26399
238	Cyp21a1	0.432856	1.06639	0.329928	1.0841	0.0139028	1.27642
239	LOC363337	0.366371	1.08452	0.45896	1.06815	0.0140632	1.30349
240	LOC363337	0.366371	1.08452	0.45896	1.06815	0.0140632	1.30349
241	LOC363337	0.366371	1.08452	0.45896	1.06815	0.0140632	1.30349
242	LOC363337	0.366371	1.08452	0.45896	1.06815	0.0140632	1.30349
243	LOC363337	0.366371	1.08452	0.45896	1.06815	0.0140632	1.30349
244	Stab2	0.167458	1.11762	0.98564	1.00136	0.0143869	1.25608
245	RGD1308742	0.217474	1.10257	0.455388	1.05888	0.0145563	1.25416
246	Kcnc2	0.681931	1.03757	0.903066	1.01097	0.0151107	1.30634
247	Fndc7	0.159721	1.21236	0.344006	1.13308	0.0152155	1.46537
248	LOC498465	0.396612	-1.06956	0.924168	1.0074	0.0156461	1.25805
249	Dyp19l2	0.588332	1.04313	0.735043	1.02659	0.016634	1.2535
250	Raet1l	0.21774	1.12894	0.0543717	1.22653	0.0169542	1.31309
251	LOC100361631	0.737385	1.02816	0.450204	1.06556	0.0179878	1.26773
252	Tbc1d10c	0.172113	1.12068	0.0360382	1.21065	0.0183441	1.25153
253	Ebpl	0.549346	1.05231	0.799304	1.02167	0.0189852	1.27004
254	Nr1d1	0.122186	1.16416	0.202977	1.12969	0.0190962	1.29353
255	Tnfsf10	0.352232	1.08657	0.281096	1.10204	0.019606	1.27707
256	RGD1560069	0.202406	1.12468	0.268675	1.10581	0.0201627	1.27717
257	Tex12	0.397532	1.09309	0.0981749	1.20489	0.0217735	1.32704
258	Akr7a3	0.521316	1.06065	0.640768	-1.04349	0.0217907	1.28326
259	Aldh3b2	0.0896734	1.24046	0.148728	1.19527	0.021947	1.37242
260	LOC100362005	0.307647	1.19799	0.756796	-1.05458	0.0227337	1.59427
261	Agtr2	0.890822	-1.01182	0.555983	1.05227	0.0241529	1.25862
262	LOC100362005	0.650901	1.06519	0.194271	1.20971	0.025461	1.44503
263	LOC100360665	0.279883	1.13481	0.115746	1.21225	0.0268071	1.34355
264	Wbp2nl	0.299325	1.0967	0.32108	1.09196	0.02689	1.25224
265	P2rx6	0.424036	1.08078	0.277947	1.11332	0.0270328	1.28285
266	Kitlg	0.684466	-1.03674	0.189866	1.13047	0.027502	1.25893
267	RGD1563270	0.245227	1.15644	0.174514	1.18852	0.0291768	1.3598
268	Itga9	0.137869	1.15392	0.711721	1.03382	0.0294841	1.25824
269	LOC500192	0.240517	1.15824	0.235812	-1.16012	0.0296975	1.3579
270	Tmem26	0.17223	1.15599	0.987163	1.00161	0.0306433	1.28834
271	Spata1	0.757113	1.03295	0.164289	1.16777	0.0306473	1.30397
272	Olr1467	0.379789	1.09202	0.147557	1.16395	0.0327466	1.27644
273	LOC363337	0.313389	1.13272	0.135068	1.21233	0.0346186	1.34238
274	Olr1549	0.472514	1.08735	0.723505	1.04155	0.0399452	1.31275
275	Rnase2	0.397971	1.09659	0.400622	1.09599	0.0441796	1.27929
276	Olr862	0.201193	1.14509	0.197675	1.14645	0.0455256	1.25882
277	LOC363337	0.319395	1.12571	0.108635	1.22309	0.0470165	1.29901
278	Mup4	0.336992	1.10779	0.899461	1.01316	0.0477998	1.26367
279	Gnat1	0.599905	1.06874	0.556854	1.07749	0.048124	1.32807
280	Glod5	0.494306	1.07234	0.789437	1.0273	0.048855	1.25403
281	Gle1-ps1	0.0881822	1.36146	0.640205	1.08026	0.0199702	1.58496
282	LOC100359858	0.127722	1.30325	0.744637	1.05397	0.0258349	1.5305
283	LOC685699	0.200677	1.29612	0.102283	1.40937	0.0144257	1.78359
284	Tbr1	0.0949067	1.21208	0.0583221	1.25134	0.0365225	1.29005
285	LOC100365470	0.0733141	1.32369	0.0667177	1.33466	0.0255737	1.45134
