# Supplementary material for: Mechanisms Underlying the Regulation of HP1γ by the NGF-PKA Signaling Pathway
Source: Sci Rep. 2018 Oct 10;8:15077. doi: 10.1038/s41598-018-33475-y (PMC6180112; doi:10.1038/s41598-018-33475-y)
Supplement: Supplementary file 4 — Supplementary Data File 3 [file 41598_2018_33475_MOESM4_ESM.xlsx]

## Sheet: neuro, 1.05
Supplementary Data File 3 for Seo et al - GO ANOVA analysis
key words	Neuro, brain, nerv, dendrite, axon, pain, voltage, action, sensory, motor, proprio, synap,
# of genes	GO ID	type	GO Description	p-value(HP1g vs. EV)	Fold-Change(HP1g vs. EV)	p-value(S83A vs. EV)	Fold-Change(S83A vs. EV)	p-value(S83D vs. EV)	Fold-Change(S83D vs. EV)
8	42923	molecular function	neuropeptide binding	0.00202278	-1.06709	0.00915278	-1.05061	6.71013e-05	-1.11505
35	5261	molecular function	cation channel activity	0.000450303	1.0416	0.0221654	1.02041	9.77851e-05	1.05233
14	17017	molecular function	MAP kinase tyrosine/serine/threonine phosphatase activity	0.000172005	-1.12584	0.000452165	-1.10813	0.000116584	-1.13357
31	7610	biological process	behavior	0.000184441	-1.04983	3.28398e-05	-1.06405	0.000170818	-1.05041
20	70848	biological process	response to growth factor stimulus	0.000161215	-1.05355	8.36584e-05	-1.05898	0.00105862	-1.03998
16	1841	biological process	neural tube formation	0.026054	-1.03456	0.00532166	-1.04837	0.00151395	-1.06054
34	40007	biological process	growth	0.000422043	-1.03022	0.000242093	-1.03288	0.00202472	-1.02347
22	10765	biological process	positive regulation of sodium ion transport	0.0444615	-1.02314	0.0147487	-1.03019	0.00326405	-1.04054
16	8527	molecular function	taste receptor activity	0.0291067	1.05921	0.0149651	1.06921	0.00571245	1.08444
30	7631	biological process	feeding behavior	0.011487	-1.02371	0.00057046	-1.04034	0.00663807	-1.02646
22	30658	cellular component	transport vesicle membrane	5.19857e-05	1.04609	5.71725e-05	1.04546	0.00915707	1.0199
12	4983	molecular function	neuropeptide Y receptor activity	0.00440015	-1.07898	0.00660653	-1.07304	0.00937448	-1.06808
22	30030	biological process	cell projection organization	0.0160311	1.04102	0.00323938	1.05629	0.0123523	1.0434
6	60323	biological process	head morphogenesis	0.0075609	1.06509	0.00964456	1.06196	0.0127426	1.05844
8	14002	biological process	astrocyte development	0.00865887	1.03933	0.0383719	1.02804	0.0231498	1.03179
11	51378	molecular function	serotonin binding	0.0387359	-1.07169	0.0159235	-1.08914	0.0476486	-1.06771
11	14059	biological process	regulation of dopamine secretion	0.0204755	-1.08426	0.016853	-1.08814	0.0522599	-1.06604
10	21952	biological process	central nervous system projection neuron axonogenesis	0.00293013	-1.07457	0.0212302	-1.04995	0.104344	-1.03174
7	60828	biological process	regulation of canonical Wnt receptor signaling pathway	0.0273886	-1.04339	0.00735317	-1.05784	0.134539	-1.02661
261	7155	biological process	cell adhesion	0.00422178	-1.01237	0.000201742	-1.02021	0.157943	1.00486
16	5247	molecular function	voltage-gated chloride channel activity	0.0133489	-1.03893	0.00407489	-1.04921	0.177552	1.01802
18	71805	biological process	potassium ion transmembrane transport	0.0297581	1.03857	0.038408	1.03613	0.67338	-1.00629
192	8283	biological process	cell proliferation	0.0331065	-1.00938	0.00728445	-1.01305	0.907714	1.00043
31	71320	biological process	cellular response to cAMP	0.0343963	-1.02994	0.0110976	-1.0388	0.468846	-1.00885
46	5254	molecular function	chloride channel activity	0.0146161	1.03023	0.717929	1.0036	0.00382797	1.03938
9	44224	cellular component	juxtaparanode region of axon	0.00913208	1.0545	0.205533	1.02163	0.019003	1.04656
16	4889	molecular function	acetylcholine-activated cation-selective channel activity	0.0474612	1.0558	0.0741487	1.04881	0.0320658	1.06198
57	42391	biological process	regulation of membrane potential	0.0042292	1.04178	0.164672	1.01597	0.0429785	1.02521
7	42596	biological process	fear response	0.0186903	1.03964	0.201393	-1.01857	0.0736289	-1.02758
17	48266	biological process	behavioral response to pain	0.0309416	1.03342	0.136656	-1.02103	0.0763123	1.02592
16	7405	biological process	neuroblast proliferation	0.0376716	1.03032	0.0616785	1.02642	0.0870736	-1.02368
7	5251	molecular function	delayed rectifier potassium channel activity	0.0256444	1.08177	0.0698573	1.06194	0.100932	1.05471
13	43268	biological process	positive regulation of potassium ion transport	0.0468791	1.02318	0.480551	1.00725	0.11671	1.01731
8	71526	biological process	semaphorin-plexin signaling pathway	0.0303099	-1.05793	0.12345	-1.03759	0.221079	1.02886
91	30426	cellular component	growth cone	0.0259277	1.01269	0.798167	1.00122	0.277162	-1.0054
8	61298	biological process	retina vasculature development in camera-type eye	0.0328447	-1.04502	0.0597232	-1.03819	0.287567	-1.01967
12	7129	biological process	synapsis	0.0275951	-1.04105	0.867962	-1.00257	0.404941	1.01325
39	5262	molecular function	calcium channel activity	0.0304062	1.02989	0.515776	-1.00766	0.434353	1.00928
60	43195	cellular component	terminal button	0.0440456	1.01966	0.953025	-1.0005	0.614769	-1.00428
24	21510	biological process	spinal cord development	0.0494518	1.02001	0.536194	1.00555	0.798074	1.00227
9	1580	biological process	detection of chemical stimulus involved in sensory perception of bitter taste	0.25923	1.03724	0.0243716	1.08692	0.000507914	1.18381
8	50965	biological process	detection of temperature stimulus involved in sensory perception of pain	0.975156	-1.00031	0.00288741	-1.04205	0.000529777	-1.05575
20	795	cellular component	synaptonemal complex	0.519691	1.0094	0.0114591	1.04638	0.00104602	1.072
29	46875	molecular function	ephrin receptor binding	0.33472	-1.00853	0.010122	-1.0281	0.00133632	-1.04063
57	7219	biological process	Notch signaling pathway	0.149383	-1.00928	0.00119614	-1.02878	0.00188422	-1.02669
51	90263	biological process	positive regulation of canonical Wnt receptor signaling pathway	0.121525	-1.01103	0.0106035	-1.02123	0.00214898	-1.02857
8	14042	biological process	positive regulation of neuron maturation	0.395617	1.01383	0.0165888	1.04727	0.00359536	1.06421
236	1701	biological process	in utero embryonic development	0.0773231	-1.01162	0.00257463	-1.0249	0.0151894	-1.0177
219	5667	cellular component	transcription factor complex	0.437283	-1.00555	0.00839571	-1.02378	0.0177158	-1.02033
6	17154	molecular function	semaphorin receptor activity	0.159936	-1.03595	0.0423921	-1.05652	0.0184394	-1.06956
118	9790	biological process	embryo development	0.331386	-1.00628	0.0122153	-1.01969	0.0194428	-1.0178
105	16055	biological process	Wnt receptor signaling pathway	0.211584	-1.00726	0.0118557	-1.01742	0.0205472	-1.01546
10	7406	biological process	negative regulation of neuroblast proliferation	0.157791	-1.02674	0.0122344	-1.05604	0.0524691	-1.03928
62	1843	biological process	neural tube closure	0.234434	-1.01338	0.0377008	-1.02605	0.053922	-1.02362
11	21953	biological process	central nervous system neuron differentiation	0.0735114	-1.05033	0.0331133	-1.06323	0.0648495	-1.05236
11	90179	biological process	planar cell polarity pathway involved in neural tube closure	0.222058	-1.03184	0.0243385	-1.06774	0.0906334	-1.04658
35	21915	biological process	neural tube development	0.619522	-1.00589	0.0490992	-1.0267	0.092657	-1.02194
490	45893	biological process	positive regulation of transcription, DNA-dependent	0.360914	-1.00662	0.047521	-1.01605	0.103857	-1.01257
11	50966	biological process	detection of mechanical stimulus involved in sensory perception of pain	0.352309	-1.02237	0.0154791	-1.07107	0.106078	-1.04165
29	7616	biological process	long-term memory	0.434707	-1.00724	0.014665	-1.02757	0.114951	-1.01563
77	90090	biological process	negative regulation of canonical Wnt receptor signaling pathway	0.374853	-1.00713	0.0446508	-1.01815	0.139723	-1.01248
6	10107	biological process	potassium ion import	0.960927	-1.00077	0.0238283	-1.04307	0.203843	-1.02119
305	30425	cellular component	dendrite	0.435756	-1.00336	0.0198904	-1.01192	0.209275	-1.00559
52	21987	biological process	cerebral cortex development	0.496496	-1.00387	0.012833	-1.01746	0.297792	-1.00606
71	6814	biological process	sodium ion transport	0.150373	-1.01118	0.0187284	-1.02075	0.363668	-1.00675
8	6584	biological process	catecholamine metabolic process	0.147501	1.02537	0.0249426	1.04395	0.387067	1.01439
23	45494	biological process	photoreceptor cell maintenance	0.161589	-1.0192	0.0250467	-1.0345	0.444062	-1.00998
36	35725	biological process	sodium ion transmembrane transport	0.248936	-1.01541	0.0329628	-1.03215	0.47344	-1.00929
53	5216	molecular function	ion channel activity	0.404483	-1.00576	0.0133782	-1.02086	0.854354	-1.00124
7	50795	biological process	regulation of behavior	0.0981238	-1.06115	0.0237976	-1.09227	0.982788	-1.00071
15	43267	biological process	negative regulation of potassium ion transport	0.167148	-1.02395	0.0600976	-1.03467	0.00106786	-1.0808
6	19870	molecular function	potassium channel inhibitor activity	0.138766	1.0287	0.0570021	1.03898	0.00633081	1.06515
13	30111	biological process	regulation of Wnt receptor signaling pathway	0.64174	-1.00666	0.336569	-1.01413	0.00664546	-1.05114
44	43198	cellular component	dendritic shaft	0.233996	-1.0112	0.0575882	-1.01936	0.00719891	-1.03145
8	32584	cellular component	growth cone membrane	0.981075	1.00023	0.759772	-1.003	0.00833556	-1.03343
9	5227	molecular function	calcium activated cation channel activity	0.0920608	1.03677	0.216857	1.02563	0.0125945	1.06228
19	5484	molecular function	SNAP receptor activity	0.210556	-1.01646	0.747656	1.004	0.0127684	-1.03903
6	15872	biological process	dopamine transport	0.560804	-1.00953	0.987861	1.00025	0.0141445	1.05003
39	21549	biological process	cerebellum development	0.735084	1.00266	0.104077	-1.01401	0.0170296	-1.02305
13	14032	biological process	neural crest cell development	0.545071	1.008	0.0871923	-1.02487	0.019847	-1.03725
657	3676	molecular function	nucleic acid binding	0.0683104	-1.01684	0.0861039	-1.01564	0.0242952	-1.02221
15	4993	molecular function	serotonin receptor activity	0.147233	-1.03703	0.052375	-1.05293	0.0267487	-1.06327
15	7210	biological process	serotonin receptor signaling pathway	0.147233	-1.03703	0.052375	-1.05293	0.0267487	-1.06327
78	60070	biological process	canonical Wnt receptor signaling pathway	0.538177	-1.00597	0.0556559	-1.02091	0.0295069	-1.02476
6	30215	molecular function	semaphorin receptor binding	0.777836	-1.00638	0.403953	1.0194	0.0317715	1.05826
6	32591	cellular component	dendritic spine membrane	0.190315	1.02236	0.0911214	-1.03012	0.0328652	1.0406
12	42416	biological process	dopamine biosynthetic process	0.860292	1.00333	0.784442	1.00519	0.039344	1.04602
